# Supplementary material for: Tetra­kis(1,1,1-trifluoro­acetyl­acetonato-κ2 O,O′)zirconium(IV) toluene solvate
Source: Acta Crystallogr Sect E Struct Rep Online. 2008 May 21;64(Pt 6):m827. doi: 10.1107/S1600536808014499 (PMC2961572; doi:10.1107/S1600536808014499)
Supplement: Supplementary file 1 [file e-64-0m827-sup1.cif]

##############################################################################
###                                                                        ###
###        Electronic paper (Acta Crystallographica Section E)             ###
###                                                                        ###
##############################################################################
#                                                                            #
# This CIF contains the data in a paper accepted for publication in Acta     #
# Crystallographica Section E. It conforms to the requirements of Notes      #
# for Authors for Section E, and has been peer reviewed under the auspices   #
# of the IUCr Commission on Journals.                                        #
#                                                                            #
# Full details of the Crystallographic Information File format               #
# are given in the paper "The Crystallographic Information File (CIF):       #
# a New Standard Archive File for Crystallography" by S. R. Hall, F. H.      #
# Allen and I. D. Brown [Acta Cryst. (1991), A47, 655-685].                  #
#                                                                            #
# The current version of the core CIF dictionary is obtainable from          #
# ftp://ftp.iucr.org/pub/cif_core.dic. The current version number is 2.4.    #
#                                                                            #
# Software is freely available for graphical display of the structure(s) in  #
# this CIF.  For information consult the CIF home page http://www.iucr.org/  #
# cif/home.html                                                              #
#                                                                            #
# This file may be used for bona fide research purposes within the           #
# scientific community so long as proper attribution is given to the journal # 
# article from which it was obtained.                                        #
#                                                                            #
##############################################################################
                                             
data_I
_audit_creation_method     SHELXL-97
_chemical_name_systematic
;
Tetrakis(1,1,1-trifluoroacetylacetonato-\k^2^<i>O</i>,<i>O</i>')zirconium(IV)
toluene solvate
;
_chemical_name_common
;
;
_chemical_formula_moiety     'C20 H16 F12 O8 Zr, 2(C7 H8)'
_chemical_formula_sum     'C34 H32 F12 O8 Zr'
_chemical_formula_iupac     '[Zr (C5 H4 F3 O2)4], C7 H8'
_chemical_formula_weight     887.82
_symmetry_cell_setting     monoclinic
_symmetry_space_group_name_H-M     'C 2/c'
_symmetry_space_group_name_Hall     '-C 2yc'
loop_
    _symmetry_equiv_pos_as_xyz
    'x, y, z'
    '-x, y, -z+1/2'
    'x+1/2, y+1/2, z'
    '-x+1/2, y+1/2, -z+1/2'
    '-x, -y, -z'
    'x, -y, z-1/2'
    '-x+1/2, -y+1/2, -z'
    'x+1/2, -y+1/2, z-1/2'
_cell_length_a     22.537(5)
_cell_length_b     8.054(5)
_cell_length_c     22.786(5)
_cell_angle_alpha     90
_cell_angle_beta     118.383(5)
_cell_angle_gamma     90
_cell_volume     3639(3)
_cell_formula_units_Z     4
_cell_measurement_reflns_used     7203
_cell_measurement_theta_min     2.73
_cell_measurement_theta_max     28.27
_cell_measurement_temperature     100(2)
_exptl_crystal_description     'cuboid'
_exptl_crystal_colour     'colourless'
_exptl_crystal_size_max     0.33
_exptl_crystal_size_mid     0.22
_exptl_crystal_size_min     0.20
_exptl_crystal_density_diffrn     1.621
_exptl_crystal_density_method     'not measured'
_exptl_crystal_F_000     1792
_exptl_absorpt_coefficient_mu     0.413
_exptl_absorpt_correction_type     'multi-scan'
_exptl_absorpt_process_details     '(SADABS; Bruker, 1998)'
_exptl_absorpt_correction_T_min     0.8757
_exptl_absorpt_correction_T_max     0.9219
_exptl_special_details
;
;
_diffrn_ambient_temperature     100(2)
_diffrn_radiation_type     MoK\a
_diffrn_radiation_wavelength     0.71073
_diffrn_radiation_source     'fine-focus sealed tube'
_diffrn_radiation_monochromator     graphite
_diffrn_measurement_device_type     'Bruker SMART CCD area-detector'
_diffrn_measurement_method     '\f and \w'
_diffrn_detector_area_resol_mean     ?
_diffrn_reflns_number     14897
_diffrn_reflns_av_R_equivalents     0.0289
_diffrn_reflns_av_sigmaI/netI     0.0279
_diffrn_reflns_theta_min     2.05
_diffrn_reflns_theta_max     27.00
_diffrn_reflns_theta_full     27.00
_diffrn_measured_fraction_theta_max     1.000
_diffrn_measured_fraction_theta_full     1.000
_diffrn_reflns_limit_h_min     -28
_diffrn_reflns_limit_h_max     25
_diffrn_reflns_limit_k_min     -10
_diffrn_reflns_limit_k_max     7
_diffrn_reflns_limit_l_min     -28
_diffrn_reflns_limit_l_max     29
_diffrn_standards_number     0
_diffrn_standards_interval_count     0
_diffrn_standards_interval_time     0
_diffrn_standards_decay_%     0
_refine_special_details
;
Refinement of <i>F</i>^2^ against ALL reflections. The weighted <i>R</i>-factor
<i>wR</i> and goodness of fit <i>S</i> are based on <i>F</i>^2^, conventional
<i>R</i>-factors <i>R</i> are based on <i>F</i>, with <i>F</i> set to zero for
negative <i>F</i>^2^. The threshold expression of <i>F</i>^2^ >
\s(<i>F</i>^2^) is used only for calculating <i>R</i>-factors(gt) <i>etc</i>.
and is not relevant to the choice of reflections for refinement.
<i>R</i>-factors based on <i>F</i>^2^ are statistically about twice as large
as those based on <i>F</i>, and <i>R</i>- factors based on ALL data will be
even larger.
;
_reflns_number_total     3975
_reflns_number_gt     3559
_reflns_threshold_expression     I>2\s(I)
_refine_ls_structure_factor_coef     Fsqd
_refine_ls_matrix_type     full
_refine_ls_R_factor_all     0.0338
_refine_ls_R_factor_gt     0.0285
_refine_ls_wR_factor_gt     0.0661
_refine_ls_wR_factor_ref     0.0697
_refine_ls_goodness_of_fit_ref     1.054
_refine_ls_restrained_S_all     1.054
_refine_ls_number_reflns     3975
_refine_ls_number_parameters     259
_refine_ls_number_restraints     0
_refine_ls_hydrogen_treatment     mixed
_refine_ls_weighting_scheme     calc
_refine_ls_weighting_details
         'calc w=1/[\s^2^(Fo^2^)+(0.0265P)^2^+6.0538P] where P=(Fo^2^+2Fc^2^)/3'
_atom_sites_solution_hydrogens     geom
_atom_sites_solution_primary     direct
_atom_sites_solution_secondary     difmap
_refine_ls_shift/su_max     0.001
_refine_ls_shift/su_mean     0.000
_refine_diff_density_max     0.496
_refine_diff_density_min     -0.448
_refine_ls_extinction_method     none
_refine_ls_extinction_coef     ?
loop_
    _atom_type_symbol
    _atom_type_description
    _atom_type_scat_dispersion_real
    _atom_type_scat_dispersion_imag
    _atom_type_scat_source
    'C' 'C' 0.0033 0.0016
                         'International Tables Vol C Tables 4.2.6.8 and 6.1.1.4'
    'H' 'H' 0.0000 0.0000
                         'International Tables Vol C Tables 4.2.6.8 and 6.1.1.4'
    'O' 'O' 0.0106 0.0060
                         'International Tables Vol C Tables 4.2.6.8 and 6.1.1.4'
    'F' 'F' 0.0171 0.0103
                         'International Tables Vol C Tables 4.2.6.8 and 6.1.1.4'
    'Zr' 'Zr' -2.9673 0.5597
                         'International Tables Vol C Tables 4.2.6.8 and 6.1.1.4'
_computing_data_collection     'APEX2 (Bruker, 2005)'
_computing_cell_refinement     'SAINT-Plus (Bruker, 2004)'
_computing_data_reduction     'SAINT-Plus and XPREP (Bruker, 2004)'
_computing_structure_solution     'SHELXS97 (Sheldrick, 2008)'
_computing_structure_refinement     'SHELXL97 (Sheldrick, 2008)'
_computing_molecular_graphics     'DIAMOND (Brandenburg & Putz, 2005)'
_computing_publication_material     'SHELXL97 (Sheldrick, 2008)'
loop_
    _atom_site_type_symbol
    _atom_site_label
    _atom_site_fract_x
    _atom_site_fract_y
    _atom_site_fract_z
    _atom_site_U_iso_or_equiv
    _atom_site_adp_type
    _atom_site_calc_flag
    _atom_site_refinement_flags
    _atom_site_occupancy
    _atom_site_disorder_assembly
    _atom_site_disorder_group
    Zr Zr 0.5000 0.16714(3) 0.7500 0.01245(7) Uani d S 1 . .
    F F13 0.26810(6) -0.05226(14) 0.66176(6) 0.0295(3) Uani d . 1 . .
    F F11 0.31909(6) -0.06998(14) 0.76862(6) 0.0287(3) Uani d . 1 . .
    F F03 0.51411(7) 0.40573(15) 0.95310(6) 0.0340(3) Uani d . 1 . .
    F F02 0.45468(7) 0.22014(15) 0.96764(6) 0.0368(3) Uani d . 1 . .
    O O11 0.39952(6) 0.08075(15) 0.72452(6) 0.0158(3) Uani d . 1 . .
    O O02 0.51936(6) -0.05446(15) 0.81277(6) 0.0166(3) Uani d . 1 . .
    O O01 0.49399(6) 0.25443(15) 0.83681(6) 0.0169(3) Uani d . 1 . .
    F F12 0.24250(6) 0.11472(15) 0.71971(7) 0.0366(3) Uani d . 1 . .
    O O12 0.43558(6) 0.38983(15) 0.71261(6) 0.0171(3) Uani d . 1 . .
    F F01 0.40934(7) 0.38633(18) 0.88399(6) 0.0431(4) Uani d . 1 . .
    C C13 0.33615(9) 0.3227(2) 0.71690(10) 0.0200(4) Uani d . 1 . .
    C C02 0.48042(9) 0.1790(2) 0.87851(9) 0.0174(4) Uani d . 1 . .
    C C05 0.50748(11) -0.2801(2) 0.87225(10) 0.0244(4) Uani d . 1 . .
    H H05A 0.5085 -0.3440 0.8372 0.037 Uiso calc R 1 . .
    H H05B 0.4693 -0.3129 0.8774 0.037 Uiso calc R 1 . .
    H H05C 0.5481 -0.2994 0.9132 0.037 Uiso calc R 1 . .
    C C12 0.34797(9) 0.1566(2) 0.72089(8) 0.0160(3) Uani d . 1 . .
    C C01 0.46413(10) 0.2976(2) 0.92118(9) 0.0230(4) Uani d . 1 . .
    C C11 0.29404(9) 0.0373(2) 0.71787(10) 0.0214(4) Uani d . 1 . .
    C C14 0.38103(9) 0.4351(2) 0.70992(9) 0.0182(4) Uani d . 1 . .
    C C03 0.47956(10) 0.0124(2) 0.88819(9) 0.0200(4) Uani d . 1 . .
    C C04 0.50208(9) -0.1001(2) 0.85506(9) 0.0174(4) Uani d . 1 . .
    C C102 0.67683(12) 0.0133(3) 1.07100(11) 0.0402(6) Uani d . 1 . .
    H H102 0.6803 -0.0134 1.1122 0.048 Uiso calc R 1 . .
    C C15 0.36143(10) 0.6138(2) 0.69579(11) 0.0257(4) Uani d . 1 . .
    H H15A 0.4003 0.6786 0.7036 0.039 Uiso calc R 1 . .
    H H15B 0.3440 0.6517 0.7246 0.039 Uiso calc R 1 . .
    H H15C 0.3274 0.6260 0.6501 0.039 Uiso calc R 1 . .
    C C105 0.66546(11) 0.0938(4) 0.94967(11) 0.0403(6) Uani d . 1 . .
    H H105 0.6612 0.1195 0.9080 0.048 Uiso calc R 1 . .
    C C104 0.67351(12) -0.0692(3) 0.96984(12) 0.0428(6) Uani d . 1 . .
    H H104 0.6748 -0.1519 0.9420 0.051 Uiso calc R 1 . .
    C C100 0.66358(10) 0.2198(3) 0.98939(11) 0.0337(5) Uani d . 1 . .
    C C101 0.66888(11) 0.1768(3) 1.05052(11) 0.0352(5) Uani d . 1 . .
    H H101 0.6671 0.2593 1.0782 0.042 Uiso calc R 1 . .
    C C103 0.67966(12) -0.1103(3) 1.03094(13) 0.0411(6) Uani d . 1 . .
    H H103 0.6857 -0.2203 1.0450 0.049 Uiso calc R 1 . .
    C C106 0.65652(13) 0.3975(4) 0.96634(16) 0.0586(8) Uani d . 1 . .
    H H10A 0.6561 0.4691 0.9998 0.088 Uiso calc PR 0.50 . .
    H H10B 0.6151 0.4103 0.9255 0.088 Uiso calc PR 0.50 . .
    H H10C 0.6938 0.4262 0.9590 0.088 Uiso calc PR 0.50 . .
    H H10D 0.6540 0.4013 0.9231 0.088 Uiso calc PR 0.50 . .
    H H10E 0.6949 0.4601 0.9974 0.088 Uiso calc PR 0.50 . .
    H H10F 0.6162 0.4442 0.9639 0.088 Uiso calc PR 0.50 . .
    H H03 0.4677(11) -0.027(3) 0.9208(10) 0.024(6) Uiso d . 1 . .
    H H13 0.2975(12) 0.361(3) 0.7144(11) 0.028(6) Uiso d . 1 . .
loop_
    _atom_site_aniso_label
    _atom_site_aniso_U_11
    _atom_site_aniso_U_22
    _atom_site_aniso_U_33
    _atom_site_aniso_U_12
    _atom_site_aniso_U_13
    _atom_site_aniso_U_23
    Zr 0.01529(12) 0.00880(12) 0.01714(12) 0.000 0.01087(9) 0.000
    F13 0.0252(6) 0.0253(6) 0.0364(6) -0.0084(5) 0.0133(5) -0.0067(5)
    F11 0.0325(6) 0.0214(6) 0.0384(7) -0.0030(5) 0.0221(6) 0.0069(5)
    F03 0.0518(8) 0.0227(6) 0.0398(7) -0.0104(6) 0.0318(6) -0.0121(5)
    F02 0.0681(9) 0.0251(6) 0.0407(7) -0.0054(6) 0.0450(7) -0.0025(5)
    O11 0.0164(6) 0.0125(6) 0.0217(6) 0.0012(5) 0.0116(5) 0.0004(5)
    O02 0.0188(6) 0.0140(6) 0.0206(6) 0.0007(5) 0.0123(5) 0.0025(5)
    O01 0.0222(6) 0.0131(6) 0.0199(6) -0.0008(5) 0.0136(5) 0.0003(5)
    F12 0.0295(7) 0.0204(6) 0.0776(10) 0.0012(5) 0.0399(7) 0.0000(6)
    O12 0.0193(6) 0.0134(6) 0.0231(6) 0.0016(5) 0.0136(5) 0.0024(5)
    F01 0.0451(8) 0.0518(9) 0.0367(7) 0.0246(7) 0.0229(6) -0.0001(6)
    C13 0.0184(9) 0.0161(9) 0.0311(10) 0.0030(7) 0.0163(8) 0.0012(8)
    C02 0.0192(9) 0.0182(9) 0.0173(8) -0.0009(7) 0.0106(7) -0.0008(7)
    C05 0.0343(11) 0.0156(9) 0.0300(10) -0.0006(8) 0.0208(9) 0.0034(8)
    C12 0.0164(8) 0.0158(9) 0.0192(8) 0.0001(7) 0.0113(7) -0.0005(7)
    C01 0.0319(11) 0.0205(10) 0.0228(9) 0.0012(8) 0.0180(8) 0.0014(7)
    C11 0.0203(9) 0.0160(9) 0.0342(10) 0.0017(7) 0.0180(8) 0.0001(8)
    C14 0.0217(9) 0.0146(9) 0.0202(9) 0.0034(7) 0.0115(7) 0.0012(7)
    C03 0.0260(10) 0.0186(9) 0.0212(9) -0.0010(7) 0.0159(8) 0.0023(7)
    C04 0.0163(9) 0.0164(9) 0.0194(8) -0.0018(7) 0.0084(7) 0.0020(7)
    C102 0.0378(13) 0.0551(16) 0.0294(11) -0.0099(11) 0.0174(10) 0.0037(11)
    C15 0.0268(10) 0.0148(9) 0.0406(11) 0.0043(8) 0.0202(9) 0.0043(8)
    C105 0.0264(11) 0.0699(18) 0.0234(10) -0.0085(11) 0.0108(9) -0.0024(11)
    C104 0.0286(12) 0.0546(17) 0.0453(14) -0.0078(11) 0.0177(11) -0.0252(12)
    C100 0.0176(10) 0.0387(13) 0.0346(11) -0.0053(9) 0.0040(9) 0.0047(10)
    C101 0.0305(12) 0.0414(14) 0.0330(11) -0.0061(10) 0.0145(9) -0.0128(10)
    C103 0.0284(12) 0.0329(13) 0.0552(15) -0.0059(10) 0.0144(11) -0.0016(11)
    C106 0.0288(13) 0.0518(17) 0.0718(19) -0.0054(12) 0.0048(13) 0.0233(15)
_geom_special_details
;
All e.s.d.'s (except the e.s.d. in the dihedral angle between two l.s. planes)
are estimated using the full covariance matrix. The cell e.s.d.'s are taken
into account individually in the estimation of e.s.d.'s in distances, angles
and torsion angles; correlations between e.s.d.'s in cell parameters are only
used when they are defined by crystal symmetry. An approximate (isotropic)
treatment of cell e.s.d.'s is used for estimating e.s.d.'s involving l.s.
planes.
;
loop_
    _geom_bond_atom_site_label_1
    _geom_bond_atom_site_label_2
    _geom_bond_site_symmetry_2
    _geom_bond_distance
    _geom_bond_publ_flag
    Zr O01 2_656 2.1633(13) ?
    Zr O01 . 2.1633(13) Y
    Zr O11 . 2.1679(13) Y
    Zr O11 2_656 2.1679(13) ?
    Zr O02 2_656 2.1973(15) ?
    Zr O02 . 2.1973(15) Y
    Zr O12 2_656 2.2079(15) ?
    Zr O12 . 2.2079(15) Y
    F13 C11 . 1.336(2) ?
    F11 C11 . 1.335(2) ?
    F03 C01 . 1.333(2) ?
    F02 C01 . 1.330(2) ?
    O11 C12 . 1.280(2) ?
    O02 C04 . 1.254(2) ?
    O01 C02 . 1.281(2) ?
    F12 C11 . 1.337(2) ?
    O12 C14 . 1.256(2) ?
    F01 C01 . 1.326(2) ?
    C13 C12 . 1.359(3) ?
    C13 C14 . 1.421(3) ?
    C13 H13 . 0.90(2) ?
    C02 C03 . 1.362(3) ?
    C02 C01 . 1.527(3) ?
    C05 C04 . 1.492(3) ?
    C05 H05A . 0.9600 ?
    C05 H05B . 0.9600 ?
    C05 H05C . 0.9600 ?
    C12 C11 . 1.525(3) ?
    C14 C15 . 1.496(3) ?
    C03 C04 . 1.419(3) ?
    C03 H03 . 0.95(2) ?
    C102 C103 . 1.372(4) ?
    C102 C101 . 1.381(4) ?
    C102 H102 . 0.9300 ?
    C15 H15A . 0.9600 ?
    C15 H15B . 0.9600 ?
    C15 H15C . 0.9600 ?
    C105 C104 . 1.374(4) ?
    C105 C100 . 1.374(4) ?
    C105 H105 . 0.9300 ?
    C104 C103 . 1.373(4) ?
    C104 H104 . 0.9300 ?
    C100 C101 . 1.384(3) ?
    C100 C106 . 1.506(4) ?
    C101 H101 . 0.9300 ?
    C103 H103 . 0.9300 ?
    C106 H10A . 0.9600 ?
    C106 H10B . 0.9600 ?
    C106 H10C . 0.9600 ?
    C106 H10D . 0.9600 ?
    C106 H10E . 0.9600 ?
    C106 H10F . 0.9600 ?
loop_
    _geom_angle_atom_site_label_1
    _geom_angle_atom_site_label_2
    _geom_angle_atom_site_label_3
    _geom_angle_site_symmetry_1
    _geom_angle_site_symmetry_3
    _geom_angle
    _geom_angle_publ_flag
    O01 Zr O01 2_656 . 142.07(7) Y
    O01 Zr O11 2_656 . 111.77(5) ?
    O01 Zr O11 . . 80.66(5) Y
    O01 Zr O11 2_656 2_656 80.66(5) ?
    O01 Zr O11 . 2_656 111.77(5) ?
    O11 Zr O11 . 2_656 142.56(7) Y
    O01 Zr O02 2_656 2_656 75.41(5) ?
    O01 Zr O02 . 2_656 141.24(5) ?
    O11 Zr O02 . 2_656 72.91(5) ?
    O11 Zr O02 2_656 2_656 76.85(5) ?
    O01 Zr O02 2_656 . 141.24(5) ?
    O01 Zr O02 . . 75.41(5) Y
    O11 Zr O02 . . 76.85(5) Y
    O11 Zr O02 2_656 . 72.91(5) ?
    O02 Zr O02 2_656 . 71.36(7) ?
    O01 Zr O12 2_656 2_656 76.90(5) ?
    O01 Zr O12 . 2_656 72.46(5) ?
    O11 Zr O12 . 2_656 140.87(5) ?
    O11 Zr O12 2_656 2_656 75.27(5) ?
    O02 Zr O12 2_656 2_656 143.29(5) ?
    O02 Zr O12 . 2_656 121.20(5) ?
    O01 Zr O12 2_656 . 72.46(5) ?
    O01 Zr O12 . . 76.90(5) Y
    O11 Zr O12 . . 75.27(5) Y
    O11 Zr O12 2_656 . 140.87(5) ?
    O02 Zr O12 2_656 . 121.20(5) ?
    O02 Zr O12 . . 143.29(5) ?
    O12 Zr O12 2_656 . 71.35(7) ?
    C12 O11 Zr . . 131.65(12) ?
    C04 O02 Zr . . 134.45(12) ?
    C02 O01 Zr . . 131.67(12) ?
    C14 O12 Zr . . 134.72(12) ?
    C12 C13 C14 . . 120.47(17) ?
    C12 C13 H13 . . 119.8(15) ?
    C14 C13 H13 . . 119.4(15) ?
    O01 C02 C03 . . 127.88(17) ?
    O01 C02 C01 . . 112.97(16) ?
    C03 C02 C01 . . 119.15(16) ?
    C04 C05 H05A . . 109.5 ?
    C04 C05 H05B . . 109.5 ?
    H05A C05 H05B . . 109.5 ?
    C04 C05 H05C . . 109.5 ?
    H05A C05 H05C . . 109.5 ?
    H05B C05 H05C . . 109.5 ?
    O11 C12 C13 . . 128.12(17) ?
    O11 C12 C11 . . 112.42(15) ?
    C13 C12 C11 . . 119.40(16) ?
    F01 C01 F02 . . 107.98(17) ?
    F01 C01 F03 . . 106.60(17) ?
    F02 C01 F03 . . 106.60(15) ?
    F01 C01 C02 . . 111.26(16) ?
    F02 C01 C02 . . 113.01(16) ?
    F03 C01 C02 . . 111.06(16) ?
    F11 C11 F13 . . 106.99(15) ?
    F11 C11 F12 . . 106.91(15) ?
    F13 C11 F12 . . 106.87(15) ?
    F11 C11 C12 . . 111.66(15) ?
    F13 C11 C12 . . 111.10(15) ?
    F12 C11 C12 . . 112.97(15) ?
    O12 C14 C13 . . 122.83(16) ?
    O12 C14 C15 . . 118.18(16) ?
    C13 C14 C15 . . 118.94(17) ?
    C02 C03 C04 . . 120.48(17) ?
    C02 C03 H03 . . 118.7(13) ?
    C04 C03 H03 . . 120.5(13) ?
    O02 C04 C03 . . 122.81(17) ?
    O02 C04 C05 . . 118.06(16) ?
    C03 C04 C05 . . 119.11(16) ?
    C103 C102 C101 . . 120.5(2) ?
    C103 C102 H102 . . 119.8 ?
    C101 C102 H102 . . 119.8 ?
    C14 C15 H15A . . 109.5 ?
    C14 C15 H15B . . 109.5 ?
    H15A C15 H15B . . 109.5 ?
    C14 C15 H15C . . 109.5 ?
    H15A C15 H15C . . 109.5 ?
    H15B C15 H15C . . 109.5 ?
    C104 C105 C100 . . 121.7(2) ?
    C104 C105 H105 . . 119.1 ?
    C100 C105 H105 . . 119.1 ?
    C103 C104 C105 . . 120.2(2) ?
    C103 C104 H104 . . 119.9 ?
    C105 C104 H104 . . 119.9 ?
    C105 C100 C101 . . 117.6(2) ?
    C105 C100 C106 . . 120.2(2) ?
    C101 C100 C106 . . 122.2(2) ?
    C102 C101 C100 . . 120.9(2) ?
    C102 C101 H101 . . 119.5 ?
    C100 C101 H101 . . 119.5 ?
    C102 C103 C104 . . 119.1(2) ?
    C102 C103 H103 . . 120.5 ?
    C104 C103 H103 . . 120.5 ?
    C100 C106 H10A . . 109.5 ?
    C100 C106 H10B . . 109.5 ?
    H10A C106 H10B . . 109.5 ?
    C100 C106 H10C . . 109.5 ?
    H10A C106 H10C . . 109.5 ?
    H10B C106 H10C . . 109.5 ?
    C100 C106 H10D . . 109.5 ?
    H10A C106 H10D . . 141.1 ?
    H10B C106 H10D . . 56.3 ?
    H10C C106 H10D . . 56.3 ?
    C100 C106 H10E . . 109.5 ?
    H10A C106 H10E . . 56.3 ?
    H10B C106 H10E . . 141.1 ?
    H10C C106 H10E . . 56.3 ?
    H10D C106 H10E . . 109.5 ?
    C100 C106 H10F . . 109.5 ?
    H10A C106 H10F . . 56.3 ?
    H10B C106 H10F . . 56.3 ?
    H10C C106 H10F . . 141.1 ?
    H10D C106 H10F . . 109.5 ?
    H10E C106 H10F . . 109.5 ?
loop_
    _geom_torsion_atom_site_label_1
    _geom_torsion_atom_site_label_2
    _geom_torsion_atom_site_label_3
    _geom_torsion_atom_site_label_4
    _geom_torsion_site_symmetry_1
    _geom_torsion_site_symmetry_2
    _geom_torsion_site_symmetry_3
    _geom_torsion_site_symmetry_4
    _geom_torsion
    _geom_torsion_publ_flag
    O01 Zr O11 C12 2_656 . . . -89.06(15) ?
    O01 Zr O11 C12 . . . . 53.60(14) ?
    O11 Zr O11 C12 2_656 . . . 167.40(15) ?
    O02 Zr O11 C12 2_656 . . . -155.08(15) ?
    O02 Zr O11 C12 . . . . 130.68(15) ?
    O12 Zr O11 C12 2_656 . . . 6.91(18) ?
    O12 Zr O11 C12 . . . . -25.20(14) ?
    O01 Zr O02 C04 2_656 . . . -163.83(14) ?
    O01 Zr O02 C04 . . . . 28.28(16) ?
    O11 Zr O02 C04 . . . . -55.32(16) ?
    O11 Zr O02 C04 2_656 . . . 147.03(17) ?
    O02 Zr O02 C04 2_656 . . . -131.45(18) ?
    O12 Zr O02 C04 2_656 . . . 86.84(17) ?
    O12 Zr O02 C04 . . . . -13.9(2) ?
    O01 Zr O01 C02 2_656 . . . 167.64(16) ?
    O11 Zr O01 C02 . . . . 54.03(15) ?
    O11 Zr O01 C02 2_656 . . . -89.17(15) ?
    O02 Zr O01 C02 2_656 . . . 6.93(19) ?
    O02 Zr O01 C02 . . . . -24.70(15) ?
    O12 Zr O01 C02 2_656 . . . -154.76(16) ?
    O12 Zr O01 C02 . . . . 130.96(16) ?
    O01 Zr O12 C14 2_656 . . . 145.52(17) ?
    O01 Zr O12 C14 . . . . -57.13(16) ?
    O11 Zr O12 C14 . . . . 26.49(16) ?
    O11 Zr O12 C14 2_656 . . . -165.63(15) ?
    O02 Zr O12 C14 2_656 . . . 85.53(17) ?
    O02 Zr O12 C14 . . . . -15.3(2) ?
    O12 Zr O12 C14 2_656 . . . -132.77(19) ?
    Zr O01 C02 C03 . . . . 15.3(3) ?
    Zr O01 C02 C01 . . . . -165.07(12) ?
    Zr O11 C12 C13 . . . . 17.1(3) ?
    Zr O11 C12 C11 . . . . -165.74(11) ?
    C14 C13 C12 O11 . . . . 6.1(3) ?
    C14 C13 C12 C11 . . . . -170.90(17) ?
    O01 C02 C01 F01 . . . . 62.8(2) ?
    C03 C02 C01 F01 . . . . -117.6(2) ?
    O01 C02 C01 F02 . . . . -175.56(16) ?
    C03 C02 C01 F02 . . . . 4.1(3) ?
    O01 C02 C01 F03 . . . . -55.8(2) ?
    C03 C02 C01 F03 . . . . 123.82(19) ?
    O11 C12 C11 F11 . . . . 54.2(2) ?
    C13 C12 C11 F11 . . . . -128.38(18) ?
    O11 C12 C11 F13 . . . . -65.2(2) ?
    C13 C12 C11 F13 . . . . 112.26(19) ?
    O11 C12 C11 F12 . . . . 174.73(15) ?
    C13 C12 C11 F12 . . . . -7.8(3) ?
    Zr O12 C14 C13 . . . . -17.5(3) ?
    Zr O12 C14 C15 . . . . 165.24(13) ?
    C12 C13 C14 O12 . . . . -6.0(3) ?
    C12 C13 C14 C15 . . . . 171.22(18) ?
    O01 C02 C03 C04 . . . . 7.0(3) ?
    C01 C02 C03 C04 . . . . -172.56(17) ?
    Zr O02 C04 C03 . . . . -20.3(3) ?
    Zr O02 C04 C05 . . . . 161.44(13) ?
    C02 C03 C04 O02 . . . . -4.8(3) ?
    C02 C03 C04 C05 . . . . 173.47(18) ?
    C100 C105 C104 C103 . . . . 0.3(4) ?
    C104 C105 C100 C101 . . . . -1.1(3) ?
    C104 C105 C100 C106 . . . . 178.4(2) ?
    C103 C102 C101 C100 . . . . 0.0(4) ?
    C105 C100 C101 C102 . . . . 1.0(3) ?
    C106 C100 C101 C102 . . . . -178.5(2) ?
    C101 C102 C103 C104 . . . . -0.9(4) ?
    C105 C104 C103 C102 . . . . 0.8(4) ?
data_global
_journal_date_recd_electronic     2008-05-12
_journal_date_accepted     2008-05-14
_journal_name_full     'Acta Crystallographica, Section E'
_journal_year     2008
_journal_volume     64
_journal_issue      6
_journal_page_first     m827
_journal_page_last     m827
_journal_paper_category     QM
_journal_coeditor_code     NG2456
_publ_contact_author_name     'Steyl, Gideon'
_publ_contact_author_address
;
Department of Chemistry
University of the Free State
P.O. Box 339
Bloemfontein
9300
South Africa
;
_publ_contact_author_email     steylg.sci@ufs.ac.za
_publ_contact_author_fax     '+27-51-444 3648'
_publ_contact_author_phone     '+27-51-401 9526'
_publ_section_title
;
Tetrakis(1,1,1-trifluoroacetylacetonato-\k^2^<i>O</i>,<i>O</i>')zirconium(IV)
toluene solvate
;
loop_
    _publ_author_name
    _publ_author_address
    'Steyn, Maryke'
;
Department of Chemistry
University of the Free State
PO Box 339
Bloemfontein 9300
South Africa
;
    'Roodt, Andreas'
;
Department of Chemistry
University of the Free State
PO Box 339
Bloemfontein 9300
South Africa
;
    'Steyl, Gideon'
;
Department of Chemistry
University of the Free State
PO Box 339
Bloemfontein 9300
South Africa
;
_publ_section_synopsis     .
