# Supplementary material for: Tetra­kis(1,1,1-trifluoro­acetyl­acetonato-κ2 O,O′)zirconium(IV) toluene solvate
Source: Acta Crystallogr Sect E Struct Rep Online. 2008 May 21;64(Pt 6):m827. doi: 10.1107/S1600536808014499 (PMC2961572; doi:10.1107/S1600536808014499)
Supplement: Supplementary file 2 [file e-64-0m827-Isup2.hkl]

#
# h,k,l, Fc-squared, Fo-squared, sigma(Fo-squared) and status flag
#
data_I
_shelx_title ' 7fmast1_0m in Cc'
_shelx_refln_list_code          4
_shelx_F_calc_maximum      517.18
_exptl_crystal_F_000      1792.00
_reflns_d_resolution_high  0.7828
 
loop_
 _symmetry_equiv_pos_as_xyz
 'x, y, z'
 '-x, y, -z+1/2'
 'x+1/2, y+1/2, z'
 '-x+1/2, y+1/2, -z+1/2'
 '-x, -y, -z'
 'x, -y, z-1/2'
 '-x+1/2, -y+1/2, -z'
 'x+1/2, -y+1/2, z-1/2'
 
_cell_length_a    22.5370
_cell_length_b     8.0540
_cell_length_c    22.7860
_cell_angle_alpha  90.000
_cell_angle_beta  118.383
_cell_angle_gamma  90.000
 
_shelx_F_squared_multiplier     1.000
 
loop_
 _refln_index_h
 _refln_index_k
 _refln_index_l
 _refln_F_squared_calc
 _refln_F_squared_meas
 _refln_F_squared_sigma
 _refln_observed_status
   2   0   0    67964.98    69697.66   1317.59 o
   4   0   0    74003.57    74869.32    930.18 o
   6   0   0   267475.47   269586.72   3843.21 o
   8   0   0    22845.75    23222.92   1024.21 o
  10   0   0    11788.57    11771.15    251.52 o
  12   0   0    84920.72    83360.95   1924.97 o
  14   0   0      121.91       84.48     31.51 o
  16   0   0     3497.01     3610.54    127.41 o
  18   0   0    12541.89    12256.16    297.25 o
  20   0   0     1718.52     1851.29    156.45 o
  22   0   0     1089.40     1014.59    135.83 o
  24   0   0     1700.35     1505.11    169.37 o
   1   1   0    26013.29    28048.78    319.90 o
   3   1   0     3741.60     3845.08     45.21 o
   5   1   0   117811.91   121907.63   1349.66 o
   7   1   0     4105.30     4147.89     76.23 o
   9   1   0      779.54      763.04     28.17 o
  11   1   0    18063.63    19606.64    277.09 o
  13   1   0       92.21      166.89     23.39 o
  15   1   0     1314.30     1282.64     60.83 o
  17   1   0     2968.61     3114.82     83.60 o
  19   1   0      225.02      324.74     45.75 o
  21   1   0      300.26      297.34     65.53 o
  23   1   0      883.72      799.84     90.50 o
  25   1   0      105.51       98.36     64.05 o
   0   2   0     1902.86     1941.52     35.40 o
   2   2   0    53960.61    57146.64    548.26 o
   4   2   0     6455.62     6434.96     71.61 o
   6   2   0    12914.04    13133.78    163.77 o
   8   2   0     2637.47     2730.85     44.74 o
  10   2   0      381.97      504.93     21.42 o
  12   2   0     1536.44     1637.99     51.82 o
  14   2   0     4626.58     4478.90    100.38 o
  16   2   0      375.06      350.47     35.73 o
  18   2   0     2635.46     2786.60     86.59 o
  20   2   0     3702.17     3736.79    107.72 o
  22   2   0      608.14      800.93    109.30 o
  24   2   0     2402.28     2377.98    177.35 o
   1   3   0       13.94       11.13      5.96 o
   3   3   0     8703.75     8480.85     82.22 o
   5   3   0     2139.33     2206.95     34.53 o
   7   3   0    19097.81    19650.87    217.21 o
   9   3   0     1682.88     1517.70     37.98 o
  11   3   0     5828.00     5848.58     88.47 o
  13   3   0     3532.86     3766.30     78.50 o
  15   3   0     6539.03     6170.42    128.75 o
  17   3   0     3242.84     3163.93     91.81 o
  19   3   0     5657.81     5655.04    158.08 o
  21   3   0     1853.62     1999.73    105.50 o
  23   3   0     2239.27     2599.86    143.24 o
   0   4   0    27644.76    28422.30    453.54 o
   2   4   0      305.45      438.22     15.67 o
   4   4   0     2802.46     3231.39     43.79 o
   6   4   0       78.26      151.15     16.14 o
   8   4   0     2207.70     2194.48     42.44 o
  10   4   0       59.60       65.48     14.25 o
  12   4   0     9202.15     9460.46    144.00 o
  14   4   0      960.14      938.06     41.48 o
  16   4   0      994.51     1176.14     49.61 o
  18   4   0      277.81      289.66     37.71 o
  20   4   0     1165.97     1084.01     81.87 o
  22   4   0      416.42      368.68     57.41 o
   1   5   0    13136.08    13380.98    136.05 o
   3   5   0     4284.04     4324.41     57.38 o
   5   5   0      747.00      753.00     33.88 o
   7   5   0      616.99      668.35     27.32 o
   9   5   0      515.34      626.60     24.63 o
  11   5   0      450.35      407.31     26.55 o
  13   5   0     3239.77     3339.50     75.17 o
  15   5   0     1711.05     1665.01     61.37 o
  17   5   0       20.83       15.12     25.42 o
  19   5   0        2.43        3.04     25.95 o
  21   5   0        4.40       11.38     30.59 o
   0   6   0     3840.89     4174.67    115.10 o
   2   6   0     1149.56     1128.17     29.95 o
   4   6   0     2121.77     2155.20     39.73 o
   6   6   0     4885.68     4979.83     83.89 o
   8   6   0     1392.73     1448.69     46.67 o
  10   6   0      328.89      351.69     57.55 o
  12   6   0      470.25      436.40     29.11 o
  14   6   0     2241.49     2323.59     70.00 o
  16   6   0       87.65      108.59     35.16 o
  18   6   0      326.03      414.52     40.78 o
  20   6   0      813.49      903.54     75.34 o
   1   7   0      433.89      506.59     36.19 o
   3   7   0     5412.75     5550.76    116.26 o
   5   7   0     1219.13     1062.22     54.49 o
   7   7   0     5198.08     5032.50    163.91 o
   9   7   0     1992.32     1943.95     73.15 o
  11   7   0      390.08      427.46     42.55 o
  13   7   0      799.36      793.94    120.02 o
  15   7   0     3322.50     3218.51    161.26 o
  17   7   0      104.09       21.09     45.81 o
   0   8   0     2317.84     2363.26    143.80 o
   2   8   0      260.30      281.78     46.50 o
   4   8   0      349.65      424.91     49.24 o
   6   8   0     2349.30     2091.13    134.18 o
   8   8   0      302.11      310.36     46.59 o
  10   8   0     1394.64     1669.02     88.86 o
  12   8   0       81.58       68.62     40.51 o
  14   8   0      115.49      226.69    114.66 o
   1   9   0     8276.92     7873.22    218.16 o
   3   9   0     3425.04     3469.51    131.73 o
   5   9   0     5429.83     5165.90    255.71 o
   7   9   0     2097.92     2032.07     99.80 o
   9   9   0     4181.45     4016.89    238.66 o
  11   9   0     1371.44     1408.80     89.97 o
   0  10   0        0.64      126.21     68.46 o
   2  10   0       10.71       40.16     44.92 o
   4  10   0      350.75      268.84     53.95 o
 -25   1   1     1313.80     1352.89    150.95 o
 -23   1   1       22.33      -55.10     39.13 o
 -21   1   1     1991.79     2040.40    116.79 o
 -19   1   1    11955.68    11941.89    245.95 o
 -17   1   1       36.50       55.96     22.89 o
 -15   1   1     5465.99     5244.21    106.76 o
 -13   1   1     6579.39     6555.29    119.23 o
 -11   1   1      754.38      577.77     29.99 o
  -9   1   1     2198.03     1947.41     87.51 o
  -7   1   1     6007.75     6240.11    105.92 o
  -5   1   1    17945.75    19104.59    203.16 o
  -3   1   1     1790.91     1898.35     37.04 o
  -1   1   1    91027.43    99350.95   1104.18 o
   1   1   1    48661.52    51200.58    368.38 o
   3   1   1    40799.51    41630.09    419.03 o
   5   1   1    46850.31    46242.35    474.81 o
   7   1   1    13275.58    13043.18    172.13 o
   9   1   1     5204.16     4825.82     89.68 o
  11   1   1    29955.73    30223.86    409.89 o
  13   1   1     4331.79     4462.62     95.06 o
  15   1   1     2167.89     2043.75     65.61 o
  17   1   1     2908.96     2908.64    101.13 o
  19   1   1     4536.11     4518.39    173.49 o
  21   1   1       21.17       20.07     46.49 o
  23   1   1     2741.35     2765.71    147.75 o
 -24   2   1      820.75      957.70    170.20 o
 -22   2   1      242.97      309.08     78.09 o
 -20   2   1     6316.35     6251.24    141.74 o
 -18   2   1     1146.65     1032.56     93.56 o
 -16   2   1      448.58      512.97     45.53 o
 -14   2   1     2071.64     1994.01     55.35 o
 -12   2   1     1519.00     1448.63     38.92 o
 -10   2   1      508.49      572.05     29.23 o
  -8   2   1    15973.84    16686.73    230.71 o
  -6   2   1     1281.42     1532.04     31.26 o
  -4   2   1     7541.30     7406.08     98.70 o
  -2   2   1      296.73      326.34     12.28 o
   0   2   1     1210.17     1180.19     18.00 o
   2   2   1      184.21      179.37      8.10 o
   4   2   1     4969.02     5013.79     59.98 o
   6   2   1    18432.89    18620.65    188.43 o
   8   2   1    46959.13    45776.03    538.20 o
  10   2   1     7876.58     7735.92    117.29 o
  12   2   1     3895.70     3822.61     87.61 o
  14   2   1     3438.54     3259.38     84.45 o
  16   2   1     1423.16     1406.23     59.59 o
  18   2   1     2746.01     2772.79     87.31 o
  20   2   1     8510.48     8960.85    181.60 o
  22   2   1     2305.74     2531.57    140.73 o
  24   2   1      714.87      676.92     95.66 o
 -23   3   1      286.45      280.79     69.81 o
 -21   3   1       11.04      -10.38     34.88 o
 -19   3   1     1786.04     1822.54     87.59 o
 -17   3   1     1260.19     1135.50     56.95 o
 -15   3   1      258.11      229.68     30.40 o
 -13   3   1     2349.62     2422.21     59.90 o
 -11   3   1     2520.12     2977.96     62.87 o
  -9   3   1     2969.77     3136.15     52.49 o
  -7   3   1      228.26      467.53     16.75 o
  -5   3   1    17372.85    18760.18    254.34 o
  -3   3   1      897.36     1016.55     30.98 o
  -1   3   1       37.95       45.99      7.10 o
   1   3   1      188.98      184.45     13.22 o
   3   3   1     8046.06     8728.33     80.64 o
   5   3   1    58876.72    62756.81    593.96 o
   7   3   1    14867.21    15724.93    180.37 o
   9   3   1     5133.01     5028.24     93.64 o
  11   3   1      129.28      187.24     19.92 o
  13   3   1      474.02      507.74     31.52 o
  15   3   1       73.67       93.26     22.66 o
  17   3   1     1285.34     1305.84     61.91 o
  19   3   1     1673.74     1655.99     64.04 o
  21   3   1     2564.44     2736.84     97.43 o
  23   3   1       73.10       49.13     60.83 o
 -22   4   1     1947.36     1940.32     87.96 o
 -20   4   1      395.80      490.49     46.51 o
 -18   4   1     4907.90     4858.84    116.85 o
 -16   4   1     5778.67     5834.34    111.70 o
 -14   4   1    11860.06    11721.66    173.82 o
 -12   4   1     7903.78     7790.50    109.56 o
 -10   4   1     8813.91     8974.38    116.42 o
  -8   4   1    18018.14    18248.84    205.02 o
  -6   4   1    22265.24    22571.73    305.92 o
  -4   4   1    12603.08    12784.97    120.32 o
  -2   4   1    28934.51    32514.65    279.81 o
   0   4   1    42705.45    45536.71    383.85 o
   2   4   1     9387.84     9873.48     97.67 o
   4   4   1    36083.77    38444.27    348.99 o
   6   4   1    13720.06    14360.41    155.69 o
   8   4   1     4042.36     4218.86     78.41 o
  10   4   1     2598.99     2862.48     56.06 o
  12   4   1     4976.42     5014.90     94.53 o
  14   4   1      958.04     1032.46     44.42 o
  16   4   1     8488.39     8270.26    159.02 o
  18   4   1      651.41      536.85     46.16 o
  20   4   1       10.21      -31.26     46.51 o
  22   4   1     1633.23     1583.19     96.86 o
 -21   5   1      860.78      922.59     58.87 o
 -19   5   1      887.39      768.11     54.97 o
 -17   5   1     2269.68     2371.46     76.07 o
 -15   5   1      439.56      588.96     38.29 o
 -13   5   1     7225.62     7718.08    126.09 o
 -11   5   1     2477.58     2695.98     59.45 o
  -9   5   1     2230.51     2229.69     49.14 o
  -7   5   1     8013.74     8400.57    119.08 o
  -5   5   1    26486.65    27112.44    275.38 o
  -3   5   1     1881.80     1935.68     34.76 o
  -1   5   1    10212.79    10559.36    120.26 o
   1   5   1     5750.96     5708.34     72.85 o
   3   5   1     3611.31     3590.48     51.58 o
   5   5   1     5248.41     5245.50     67.18 o
   7   5   1     1996.28     1915.35     40.82 o
   9   5   1      141.17      129.17     16.10 o
  11   5   1     4473.42     4374.44     88.06 o
  13   5   1     5590.29     5517.72    104.60 o
  15   5   1      140.22      140.88     29.20 o
  17   5   1     1692.81     1702.00     68.72 o
  19   5   1       54.75      106.34     33.78 o
  21   5   1      826.90      929.72     78.32 o
 -20   6   1      915.67      823.85     70.80 o
 -18   6   1      278.41      287.54     33.52 o
 -16   6   1        4.22       -2.61     21.53 o
 -14   6   1     1495.81     1666.44     55.74 o
 -12   6   1        7.15       20.33     24.94 o
 -10   6   1      677.98      769.14     41.57 o
  -8   6   1      591.94      574.13     31.91 o
  -6   6   1       34.99       62.65     14.98 o
  -4   6   1     1638.17     1560.22     33.13 o
  -2   6   1     4347.47     4485.84     64.84 o
   0   6   1     1652.40     1621.87     43.49 o
   2   6   1     4982.76     5057.98     66.42 o
   4   6   1      429.77      447.36     21.67 o
   6   6   1      170.67      190.84     19.82 o
   8   6   1     3955.17     3957.21     81.87 o
  10   6   1     4457.69     4360.62     98.97 o
  12   6   1      287.86      303.34     27.38 o
  14   6   1     1333.10     1387.55     51.31 o
  16   6   1        6.05      -16.44     23.85 o
  18   6   1       90.82      146.50     31.97 o
  20   6   1       59.42       59.31     47.78 o
 -19   7   1     1267.82     1412.65    123.32 o
 -17   7   1      269.59      311.37     78.78 o
 -15   7   1      701.60      673.42     66.71 o
 -13   7   1      990.23      961.09     77.95 o
 -11   7   1      228.85      276.60     38.49 o
  -9   7   1      206.99      214.48     31.46 o
  -7   7   1     6202.61     6192.47    141.57 o
  -5   7   1     2022.90     2222.76     75.13 o
  -3   7   1      670.93      677.35     45.24 o
  -1   7   1     1806.48     1877.12     83.42 o
   1   7   1     1305.26     1167.03     73.22 o
   3   7   1      421.13      410.37     34.47 o
   5   7   1    10728.90    10748.62    208.69 o
   7   7   1     7469.28     7270.48    159.51 o
   9   7   1     8319.98     8298.55    177.93 o
  11   7   1     1373.83     1467.94     83.55 o
  13   7   1     2396.31     2307.43    109.32 o
  15   7   1     3619.45     3659.42    300.39 o
  17   7   1      594.50      473.82     68.70 o
 -16   8   1     1378.49     1323.92    165.25 o
 -14   8   1     2751.91     2837.35    121.30 o
 -12   8   1     1028.61      991.99    105.72 o
 -10   8   1     2111.40     2240.53     97.68 o
  -8   8   1     1114.20     1254.06     73.69 o
  -6   8   1     6732.48     6364.28    178.16 o
  -4   8   1     3118.95     2731.04    105.94 o
  -2   8   1     5638.81     5570.36    181.20 o
   0   8   1     3605.82     3759.49    262.58 o
   2   8   1     3910.22     3955.15    134.43 o
   4   8   1     3289.74     3123.60    149.99 o
   6   8   1     3450.61     3470.09    125.97 o
   8   8   1      376.00      325.87     76.99 o
  10   8   1     3203.73     3007.40    122.72 o
  12   8   1     1158.44     1281.29     88.40 o
  14   8   1     6246.78     6355.00    203.72 o
 -11   9   1       71.10      172.12     84.41 o
  -9   9   1        9.83       19.52     36.66 o
  -7   9   1       97.43       76.42     66.95 o
  -5   9   1     1604.54     1799.74     95.35 o
  -3   9   1        0.52       -0.38     34.37 o
  -1   9   1       40.43      -37.59     56.92 o
   1   9   1        1.69      -61.62     30.81 o
   3   9   1       12.50      -23.16     30.74 o
   5   9   1      696.75      814.19     69.02 o
   7   9   1        0.44      -24.71     45.51 o
   9   9   1        7.83       16.36     37.76 o
  11   9   1      108.49       64.47     43.35 o
  -6  10   1      519.32      483.78     63.95 o
  -4  10   1     1354.66     1399.82     91.66 o
  -2  10   1     4038.01     3956.42    153.05 o
   0  10   1      176.71      116.86     47.04 o
   2  10   1     4398.38     4516.15    164.49 o
   4  10   1      603.82      666.60     70.20 o
 -26   0   2     1922.41     1603.27    173.50 o
 -24   0   2        2.24      -92.66     63.52 o
 -22   0   2     2814.05     3355.30    215.57 o
 -20   0   2    16567.88    15978.85    541.39 o
 -18   0   2     2254.72     2437.67    103.79 o
 -16   0   2    15618.40    16310.27    353.05 o
 -14   0   2    18485.87    17905.92    371.00 o
 -12   0   2        4.84       31.03     21.95 o
 -10   0   2    44977.93    44240.15    806.91 o
  -8   0   2    63993.86    63678.86   2156.47 o
  -6   0   2    29426.51    32342.06    558.72 o
  -4   0   2     2415.89     2966.60     47.56 o
  -2   0   2    14123.09    14308.13    419.45 o
   2   0   2      903.65     1158.43     28.34 o
   4   0   2    57347.02    55808.80    873.80 o
   6   0   2      135.49      328.95     40.56 o
   8   0   2    55287.68    56441.74   1021.09 o
  10   0   2     9602.96     9734.79    580.30 o
  12   0   2    21537.77    20127.93    416.70 o
  14   0   2    10638.26    10942.93    445.57 o
  16   0   2    10143.34    10429.86    262.06 o
  18   0   2      933.85      995.18     75.95 o
  20   0   2     2412.35     2351.71    180.37 o
  22   0   2      289.00      236.19     92.39 o
  24   0   2      436.47      420.41    117.68 o
 -25   1   2      106.26       37.73     95.41 o
 -23   1   2       42.56       75.75     52.31 o
 -21   1   2     2118.42     2135.61    144.21 o
 -19   1   2      449.42      480.83     49.00 o
 -17   1   2     3169.11     3415.95     84.71 o
 -15   1   2     3180.32     3121.02     76.04 o
 -13   1   2     2951.63     3179.28     72.85 o
 -11   1   2     4687.40     4834.93     80.24 o
  -9   1   2    25451.17    26871.56    373.05 o
  -7   1   2     4967.98     4805.56     68.31 o
  -5   1   2    47234.03    46996.98    530.71 o
  -3   1   2    11150.66    11703.70    180.81 o
  -1   1   2    16521.77    17431.98    144.31 o
   1   1   2     4891.53     5026.14     40.01 o
   3   1   2    46494.20    45943.63    458.46 o
   5   1   2      950.38      963.01     24.14 o
   7   1   2    29298.11    29138.12    327.25 o
   9   1   2    26507.23    26094.72    355.68 o
  11   1   2     7772.77     8151.10    140.64 o
  13   1   2      495.20      421.26     33.16 o
  15   1   2      146.14      110.33     31.17 o
  17   1   2       25.22       78.88     26.63 o
  19   1   2     3728.81     3586.89    138.99 o
  21   1   2     2256.73     2331.09    133.13 o
  23   1   2        2.58      -21.04     54.03 o
 -24   2   2      771.50      823.64     91.01 o
 -22   2   2      510.79      342.68     56.95 o
 -20   2   2      466.59      440.09     60.83 o
 -18   2   2      834.68      831.04     77.09 o
 -16   2   2     2600.03     2512.26    110.69 o
 -14   2   2     3487.31     3837.24    108.98 o
 -12   2   2    11476.08    11788.04    182.91 o
 -10   2   2      395.02      578.77     50.80 o
  -8   2   2     6950.78     7215.08    164.48 o
  -6   2   2     5128.12     5577.53    109.68 o
  -4   2   2        1.11       18.88     11.37 o
  -2   2   2      305.52      255.73     15.94 o
   0   2   2     6892.24     7129.21     88.20 o
   2   2   2    10394.64    10464.50    117.53 o
   4   2   2     5364.13     5523.44     73.05 o
   6   2   2    26748.99    26768.37    287.87 o
   8   2   2     6647.50     6220.06     96.94 o
  10   2   2    14572.59    14551.58    192.53 o
  12   2   2     6643.71     6727.76    110.06 o
  14   2   2     6992.56     6617.12    121.70 o
  16   2   2      978.21      882.16     49.97 o
  18   2   2     1277.93     1366.62     63.78 o
  20   2   2      841.49      954.10     73.12 o
  22   2   2     1277.61     1135.13    104.47 o
 -25   3   2      996.46     1069.47    188.62 o
 -23   3   2     1516.40     1478.13     88.93 o
 -21   3   2     2396.89     2324.77    102.69 o
 -19   3   2     1081.79     1303.55     78.48 o
 -17   3   2      758.27      998.70     69.05 o
 -15   3   2     4214.15     4253.63     99.91 o
 -13   3   2     5905.64     6119.45    119.61 o
 -11   3   2     8129.87     8055.97    119.89 o
  -9   3   2     9308.83     9646.49    131.23 o
  -7   3   2    14154.92    13926.07    199.33 o
  -5   3   2      940.05      883.70     40.22 o
  -3   3   2    37794.91    40679.66    423.46 o
  -1   3   2      817.36      647.75     17.33 o
   1   3   2     4444.61     4230.78     44.39 o
   3   3   2    18322.35    18803.98    167.16 o
   5   3   2     3889.33     4127.36     57.31 o
   7   3   2    21610.80    21716.82    242.19 o
   9   3   2    15822.72    16046.15    191.16 o
  11   3   2     5009.01     5300.98     95.87 o
  13   3   2     2350.57     2523.27     65.47 o
  15   3   2     6798.82     7035.85    127.23 o
  17   3   2     1896.35     1860.24     92.04 o
  19   3   2     5045.37     5171.78    131.34 o
  21   3   2     3437.61     3198.70    126.74 o
  23   3   2     1508.34     1668.25    146.69 o
 -24   4   2      271.19      203.33     55.25 o
 -22   4   2      437.91      568.66     50.55 o
 -20   4   2     3923.13     3859.57    104.92 o
 -18   4   2     1020.06     1068.21     54.06 o
 -16   4   2     3267.41     3221.19     76.58 o
 -14   4   2      233.14      221.37     23.45 o
 -12   4   2     1377.61     1553.17     38.84 o
 -10   4   2     1082.77     1066.29     30.93 o
  -8   4   2    15463.72    15329.11    222.14 o
  -6   4   2       24.96       -1.24     18.97 o
  -4   4   2      458.72      384.87     19.85 o
  -2   4   2     5445.72     6031.96     70.03 o
   0   4   2    18136.11    20274.57    171.07 o
   2   4   2       49.39      103.11     10.83 o
   4   4   2      314.91      307.25     13.94 o
   6   4   2     1978.24     2049.75     36.89 o
   8   4   2     2585.05     2652.01     52.04 o
  10   4   2     1816.00     2022.67     77.49 o
  12   4   2     1021.12      911.08     40.21 o
  14   4   2      581.17      567.43     54.12 o
  16   4   2      392.60      466.99     49.12 o
  18   4   2      191.90      139.95     33.72 o
  20   4   2      189.25      176.54     39.18 o
  22   4   2      103.60      144.23     52.29 o
 -23   5   2       14.80       48.48     45.32 o
 -21   5   2      423.95      572.39     47.98 o
 -19   5   2      181.80      134.53     30.33 o
 -17   5   2     1427.88     1463.13     57.85 o
 -15   5   2     2479.79     2431.58     75.13 o
 -13   5   2      435.75      501.13     29.27 o
 -11   5   2      622.23      571.83     22.66 o
  -9   5   2     2067.47     2144.23     45.38 o
  -7   5   2        2.75      -42.71     46.36 o
  -5   5   2      146.84      140.17     30.30 o
  -3   5   2      433.24      483.16     17.65 o
  -1   5   2     1374.23     1357.21     29.99 o
   1   5   2      237.65      217.43     14.21 o
   3   5   2     1422.24     1533.85     32.79 o
   5   5   2      877.16     1020.34     31.96 o
   7   5   2       25.77       -9.06     10.27 o
   9   5   2      799.24      815.65     31.57 o
  11   5   2       53.61       54.87     19.54 o
  13   5   2     5912.66     6386.95    118.27 o
  15   5   2     6110.82     6229.89    134.18 o
  17   5   2     1018.46     1003.74     57.44 o
  19   5   2       92.26      102.49     35.35 o
  21   5   2      709.33      677.18     79.83 o
 -20   6   2     1145.85     1124.69     76.84 o
 -18   6   2      975.40      878.52     64.80 o
 -16   6   2      244.84      274.10     28.82 o
 -14   6   2     3177.73     3247.22    100.50 o
 -12   6   2     1599.28     1496.83     62.27 o
 -10   6   2      145.80      103.24     25.05 o
  -8   6   2      886.02      894.01     65.12 o
  -6   6   2    10077.00    10468.78    143.50 o
  -4   6   2     3797.54     4051.60     56.64 o
  -2   6   2     2479.44     2561.72     45.67 o
   0   6   2     2205.73     2283.82     57.12 o
   2   6   2     9476.45     9860.08    128.22 o
   4   6   2     5930.44     5880.97    106.27 o
   6   6   2    16851.00    16883.91    208.59 o
   8   6   2     5625.98     5544.98    101.96 o
  10   6   2     3343.66     3324.91     96.47 o
  12   6   2     8160.63     8067.58    134.15 o
  14   6   2     8069.44     7894.91    160.51 o
  16   6   2      565.30      568.02     45.62 o
  18   6   2     4001.32     4040.36    112.35 o
 -19   7   2     1061.37     1173.62    182.16 o
 -17   7   2      457.36      406.18     57.72 o
 -15   7   2      300.33      245.52     46.67 o
 -13   7   2      288.00      210.92     76.99 o
 -11   7   2       59.73       83.28     29.36 o
  -9   7   2       48.78       37.17     22.19 o
  -7   7   2      784.60      661.95     88.43 o
  -5   7   2       21.43       25.19     25.23 o
  -3   7   2     1162.08     1122.58     49.26 o
  -1   7   2       20.77        1.31     19.56 o
   1   7   2      795.14      759.71     42.99 o
   3   7   2      446.84      563.70     64.41 o
   5   7   2      632.79      518.78     42.74 o
   7   7   2     3019.74     2866.84     91.16 o
   9   7   2       72.30       71.76     28.56 o
  11   7   2       39.07       58.54     36.16 o
  13   7   2     1560.65     1564.97     95.33 o
  15   7   2     1218.32     1210.97     90.96 o
  17   7   2      430.32      374.77    105.86 o
 -16   8   2        1.50      -58.02     70.66 o
 -14   8   2      520.63      354.69    100.91 o
 -12   8   2     1156.25     1175.12     73.36 o
 -10   8   2     5082.95     5001.26    158.93 o
  -8   8   2        4.69       13.69     30.11 o
  -6   8   2     3004.82     2900.18    108.87 o
  -4   8   2       24.87       47.79     31.71 o
  -2   8   2     1089.89     1108.31    114.52 o
   0   8   2     2759.91     2365.30    101.94 o
   2   8   2       91.88      125.56     43.17 o
   4   8   2      183.03      219.50     41.96 o
   6   8   2     1817.20     1758.37     91.00 o
   8   8   2     1203.70     1240.33     80.12 o
  10   8   2     1421.94     1510.50     91.16 o
  12   8   2       34.27      116.77     46.75 o
  14   8   2      408.03      449.60     66.42 o
 -13   9   2     2021.73     1934.32    187.80 o
 -11   9   2     1449.66     1366.26    155.63 o
  -9   9   2     2572.81     2740.08    112.81 o
  -7   9   2     2320.54     2401.54    105.27 o
  -5   9   2     6737.71     6637.83    193.53 o
  -3   9   2     2003.11     1950.67     97.81 o
  -1   9   2     8481.23     8291.76    297.78 o
   1   9   2     4969.01     4793.92    160.00 o
   3   9   2     1815.62     1867.11     98.73 o
   5   9   2     3098.39     3250.74    131.50 o
   7   9   2      352.70      286.76     51.37 o
   9   9   2      389.38      351.15     57.00 o
  11   9   2      786.21      540.59    111.63 o
  -6  10   2     5131.90     5326.94    178.16 o
  -4  10   2     1214.30     1120.15    102.28 o
  -2  10   2     1243.22     1357.51     93.06 o
   0  10   2     2993.91     2982.52    166.07 o
   2  10   2      489.52      412.44     81.25 o
   4  10   2     1139.58      953.17     80.92 o
 -25   1   3      516.36      570.75     82.77 o
 -23   1   3      596.29      623.02    124.56 o
 -21   1   3      282.60      307.52     60.26 o
 -19   1   3     4159.40     4544.49    128.29 o
 -17   1   3     3114.09     3111.36     78.68 o
 -15   1   3       53.60       82.61     20.10 o
 -13   1   3     1873.72     2308.70     58.50 o
 -11   1   3     3433.55     2960.59     73.61 o
  -9   1   3      618.60      306.83     20.39 o
  -7   1   3     9603.34     9940.52    113.29 o
  -5   1   3    13378.02    14253.20    170.76 o
  -3   1   3      768.07      828.47     19.53 o
  -1   1   3     1875.40     2092.42     30.85 o
   1   1   3     2308.37     2432.89     23.31 o
   3   1   3     1834.69     1744.76     27.21 o
   5   1   3      235.10      200.36     13.63 o
   7   1   3    10572.60    10460.44    140.81 o
   9   1   3    14524.46    13882.93    183.48 o
  11   1   3    12898.34    12669.41    175.96 o
  13   1   3    17982.56    18248.03    351.36 o
  15   1   3    20602.92    20489.58    273.83 o
  17   1   3     6202.44     6264.17    134.95 o
  19   1   3     9950.09    10106.81    316.08 o
  21   1   3     1859.89     1706.42    120.58 o
  23   1   3     1615.46     1492.63    121.12 o
 -26   2   3      403.44      428.82     79.93 o
 -24   2   3     5281.78     4965.17    193.82 o
 -22   2   3     3738.23     3579.98    123.59 o
 -20   2   3     5692.34     5359.22    147.91 o
 -18   2   3      339.99      315.91     41.93 o
 -16   2   3     1329.68     1388.89     63.57 o
 -14   2   3     2536.75     2336.60     86.08 o
 -12   2   3    31147.01    32416.38    636.93 o
 -10   2   3     2405.99     2817.67     60.66 o
  -8   2   3    57501.78    60199.22    844.65 o
  -6   2   3     1684.84     2272.97     74.27 o
  -4   2   3     3968.47     3484.15     74.01 o
  -2   2   3    28399.55    28588.91    298.71 o
   0   2   3    42775.68    42469.59    319.84 o
   2   2   3       44.99       16.69      5.60 o
   4   2   3    13587.48    14039.18    136.97 o
   6   2   3     5326.25     5179.55     68.00 o
   8   2   3    26437.43    26000.29    286.80 o
  10   2   3    15161.02    15910.57    210.05 o
  12   2   3     3264.69     3083.09     68.12 o
  14   2   3     5197.62     5267.67     98.88 o
  16   2   3       11.43      -40.66     28.42 o
  18   2   3     3594.50     3548.61    102.10 o
  20   2   3    10451.09    10028.17    244.66 o
  22   2   3     1769.18     1804.31    128.06 o
 -25   3   3      158.25      148.67     60.44 o
 -23   3   3      217.15      202.62     48.91 o
 -21   3   3       87.28       97.40     40.20 o
 -19   3   3     3568.52     3688.52    117.09 o
 -17   3   3       11.96       38.99     24.77 o
 -15   3   3     1497.09     1599.11     71.90 o
 -13   3   3     1354.45     1300.82     42.54 o
 -11   3   3     6485.46     6446.23     99.86 o
  -9   3   3     5165.64     5518.56     82.22 o
  -7   3   3     7842.61     8473.19    160.64 o
  -5   3   3    27763.63    29847.46    563.58 o
  -3   3   3      510.51      546.36     26.50 o
  -1   3   3        6.16       21.99      7.54 o
   1   3   3     1010.34     1039.07     22.47 o
   3   3   3     2845.85     2488.81     32.61 o
   5   3   3     1168.02     1393.85     25.80 o
   7   3   3     2852.02     2821.79     49.59 o
   9   3   3     4870.00     4810.58     81.50 o
  11   3   3      958.28     1004.54     36.89 o
  13   3   3     2188.13     2246.17     64.69 o
  15   3   3     2881.55     2971.84     77.68 o
  17   3   3       43.35        0.98     22.65 o
  19   3   3      158.76      231.44     41.17 o
  21   3   3      224.02      216.69     52.66 o
 -24   4   3      309.46      249.41     64.22 o
 -22   4   3     3695.43     3671.75    106.89 o
 -20   4   3       65.62       60.31     38.09 o
 -18   4   3     4987.11     5179.06    157.62 o
 -16   4   3     5177.12     5335.56    101.80 o
 -14   4   3     1116.96     1148.53     40.78 o
 -12   4   3       76.28       79.15     13.30 o
 -10   4   3    15769.29    15714.84    280.04 o
  -8   4   3       87.43        6.61     31.63 o
  -6   4   3    21885.40    21816.73    303.56 o
  -4   4   3    12014.99    13084.64    193.75 o
  -2   4   3      191.86      110.65     12.20 o
   0   4   3     2403.42     2268.80     33.88 o
   2   4   3     6209.55     6457.19     73.05 o
   4   4   3      408.86      645.28     19.62 o
   6   4   3     5197.89     5360.06     69.55 o
   8   4   3     2744.69     2917.00     52.16 o
  10   4   3     1416.58     1485.17     47.49 o
  12   4   3     4446.84     4546.20     92.76 o
  14   4   3     1178.40     1330.74     62.69 o
  16   4   3     3439.58     3890.96     94.28 o
  18   4   3      238.53      267.71     40.63 o
  20   4   3      426.77      480.59     63.01 o
 -23   5   3     1953.78     1936.99     81.44 o
 -21   5   3     2226.20     2265.93     97.11 o
 -19   5   3     3825.07     3741.19     97.62 o
 -17   5   3     4753.98     4503.19    102.24 o
 -15   5   3     9229.12     9296.09    158.92 o
 -13   5   3     9861.25     9657.58    143.04 o
 -11   5   3     2129.03     2198.81     48.02 o
  -9   5   3     2500.21     2463.16     82.90 o
  -7   5   3     9121.57     8788.80    176.40 o
  -5   5   3    25235.80    26236.57    267.23 o
  -3   5   3     1183.75     1108.71     25.94 o
  -1   5   3    11189.51    11356.81    131.54 o
   1   5   3     4644.49     5111.82     65.44 o
   3   5   3    13474.17    13413.61    148.96 o
   5   5   3     4809.73     4941.53     67.12 o
   7   5   3     5730.11     5877.52     78.19 o
   9   5   3     1832.07     1873.18     47.92 o
  11   5   3     5380.45     5354.35     91.59 o
  13   5   3     1612.72     1683.88     64.51 o
  15   5   3      141.65      164.41     33.65 o
  17   5   3      866.34      833.50     55.10 o
  19   5   3      243.48      261.07     65.32 o
 -20   6   3        0.17      -65.96     36.32 o
 -18   6   3        3.44        6.53     32.22 o
 -16   6   3        6.37       -0.40     30.16 o
 -14   6   3     1172.66     1309.50     81.76 o
 -12   6   3     1696.23     1643.41     61.47 o
 -10   6   3      580.41      589.79     47.71 o
  -8   6   3     5737.67     5524.30     82.71 o
  -6   6   3      151.22      110.37     24.47 o
  -4   6   3      134.15       77.66     15.40 o
  -2   6   3     2090.25     2055.08     42.89 o
   0   6   3     3343.76     3251.66     83.34 o
   2   6   3      240.07      171.04     18.76 o
   4   6   3     1481.64     1406.41     40.04 o
   6   6   3      967.99      868.90     44.40 o
   8   6   3      892.77      815.02     38.87 o
  10   6   3      478.99      541.74     32.82 o
  12   6   3      164.83      191.13     27.10 o
  14   6   3     2096.38     2003.65     72.67 o
  16   6   3       10.57       13.65     27.74 o
  18   6   3      334.39      371.10     44.69 o
 -19   7   3     1078.02     1038.69     84.69 o
 -17   7   3      984.93     1041.53     75.44 o
 -15   7   3     2718.54     2792.48    111.68 o
 -13   7   3     3176.46     3254.41    111.92 o
 -11   7   3     3760.32     3803.19    116.27 o
  -9   7   3     1479.80     1501.81     66.25 o
  -7   7   3     5761.53     5754.64    131.62 o
  -5   7   3      496.59      675.12     40.11 o
  -3   7   3      102.82      132.90     25.18 o
  -1   7   3     3500.75     3532.76     88.46 o
   1   7   3     5184.48     5451.04    116.35 o
   3   7   3      558.10      312.34     36.38 o
   5   7   3    14136.24    14093.37    260.62 o
   7   7   3     2980.49     2656.64     89.20 o
   9   7   3     1278.16     1343.39     66.89 o
  11   7   3     1573.79     1603.21     93.68 o
  13   7   3     4834.47     5000.40    175.28 o
  15   7   3        2.94       18.30     31.68 o
 -16   8   3     2325.19     2616.77    214.47 o
 -14   8   3      913.49      998.92    141.60 o
 -12   8   3      104.63       91.52     43.03 o
 -10   8   3      123.73      177.19     49.22 o
  -8   8   3      107.86       -0.50     46.33 o
  -6   8   3     2152.68     2112.53     93.40 o
  -4   8   3      330.92      402.76     47.27 o
  -2   8   3       68.68       67.28     56.09 o
   0   8   3     2451.68     2368.02    102.54 o
   2   8   3     1533.55     1624.47    145.31 o
   4   8   3     2394.42     2440.88    105.34 o
   6   8   3     5056.36     4662.71    155.30 o
   8   8   3      682.89      857.14     91.97 o
  10   8   3     1894.34     1721.03     98.68 o
  12   8   3     2819.48     2847.20    187.38 o
  14   8   3     3921.65     3880.79    161.85 o
 -13   9   3      195.39       65.44     74.24 o
 -11   9   3      122.91       41.52     69.84 o
  -9   9   3      321.51      256.67     45.47 o
  -7   9   3       20.39       26.42     32.38 o
  -5   9   3     1050.89     1075.34     75.17 o
  -3   9   3      103.55       39.46     45.23 o
  -1   9   3        2.12      -23.80     35.09 o
   1   9   3       58.74       75.16     41.02 o
   3   9   3       97.60      146.99     43.64 o
   5   9   3      769.03      753.09    108.75 o
   7   9   3       69.82       38.26     38.59 o
   9   9   3      193.14      218.51     79.60 o
  -6  10   3      859.99      752.13     72.19 o
  -4  10   3     1763.10     1879.84    194.67 o
  -2  10   3     3635.84     3713.86    187.80 o
   0  10   3     1155.39     1295.22     89.89 o
   2  10   3     5844.32     6104.98    254.47 o
 -26   0   4       23.24       92.39     80.29 o
 -24   0   4     2810.17     2436.67    190.00 o
 -22   0   4      118.63       17.60     57.19 o
 -20   0   4     4268.71     3681.95    207.04 o
 -18   0   4     6539.77     6489.49    179.73 o
 -16   0   4     5215.62     5359.93    151.02 o
 -14   0   4      491.81      444.20     52.10 o
 -12   0   4     7472.72     7406.86    263.55 o
 -10   0   4       64.94       -5.32     20.36 o
  -8   0   4     4864.98     4840.97     93.16 o
  -6   0   4    66064.08    68095.56    980.26 o
  -4   0   4     3363.59     3659.05     57.91 o
  -2   0   4     6305.59     6385.91     82.12 o
   0   0   4   100300.59    96124.73    990.79 o
   2   0   4   135402.20   138116.86   2637.20 o
   4   0   4    24767.49    25142.09    376.39 o
   6   0   4     6231.92     6244.34    115.16 o
   8   0   4     1306.33     1753.51     74.74 o
  10   0   4     2404.09     2898.18    104.69 o
  12   0   4     6957.65     7183.26    293.65 o
  14   0   4      299.06      359.80     48.99 o
  16   0   4     3886.70     3899.17    144.70 o
  18   0   4     5614.32     5918.45    292.55 o
  20   0   4     2783.85     3025.63    213.09 o
  22   0   4      143.44      401.99    105.86 o
 -25   1   4       27.52      -13.23     47.47 o
 -23   1   4     6379.97     6159.14    210.57 o
 -21   1   4     4220.05     4190.75    203.85 o
 -19   1   4     2206.76     2168.29     89.17 o
 -17   1   4      355.17      421.46     31.12 o
 -15   1   4     3959.35     3529.29     79.05 o
 -13   1   4     4633.31     4368.12     85.94 o
 -11   1   4    52425.05    56201.80    718.10 o
  -9   1   4     4563.13     4558.85     69.02 o
  -7   1   4        1.10       -4.08      6.89 o
  -5   1   4    17265.16    17358.69    204.99 o
  -3   1   4    40986.53    41450.45    331.70 o
  -1   1   4    17891.29    17499.55    137.72 o
   1   1   4      776.90      692.98     14.85 o
   3   1   4       26.88       21.75      7.16 o
   5   1   4     9553.93    10056.75    121.91 o
   7   1   4       89.24      174.23     17.23 o
   9   1   4     4137.93     3817.13     71.85 o
  11   1   4     4212.19     4110.98     79.97 o
  13   1   4     4340.98     4570.07     89.69 o
  15   1   4      577.59      575.96     38.10 o
  17   1   4        0.92      -25.61     30.29 o
  19   1   4     1263.25     1335.02     88.68 o
  21   1   4      195.19      200.72     64.79 o
  23   1   4      444.71      412.58     81.74 o
 -26   2   4      818.38      775.07    108.06 o
 -24   2   4      352.94      207.04     63.38 o
 -22   2   4        8.90        2.61     33.68 o
 -20   2   4       15.66       45.16     32.42 o
 -18   2   4       17.62       10.41     25.93 o
 -16   2   4     1446.02     1587.65     67.41 o
 -14   2   4      239.63      239.26     26.22 o
 -12   2   4      235.70      246.22     23.42 o
 -10   2   4    16580.84    18058.43    248.98 o
  -8   2   4    11838.83    11300.06    159.30 o
  -6   2   4      132.07       56.68     21.09 o
  -4   2   4     1155.79     1008.96     29.35 o
  -2   2   4     1045.54      873.10     17.39 o
   0   2   4      131.29      108.02      7.26 o
   2   2   4      258.18      230.95     12.97 o
   4   2   4     1862.49     2014.95     30.34 o
   6   2   4      299.98      256.20     17.89 o
   8   2   4     1249.82     1240.88     36.11 o
  10   2   4      449.52      416.13     24.49 o
  12   2   4     2677.84     2655.21     82.18 o
  14   2   4     1894.50     1858.11     68.79 o
  16   2   4      533.12      547.24     43.55 o
  18   2   4     2599.03     2555.75     91.91 o
  20   2   4      475.40      590.56     84.17 o
  22   2   4      858.97      963.66    111.36 o
 -25   3   4     1628.73     1658.47    248.01 o
 -23   3   4     2820.52     2951.60    115.90 o
 -21   3   4     4848.36     4740.61    141.29 o
 -19   3   4     2543.61     2549.86     96.10 o
 -17   3   4     3029.47     3319.39    102.37 o
 -15   3   4      262.54      263.53     33.71 o
 -13   3   4     6367.77     6796.18    118.96 o
 -11   3   4     3652.01     3531.31     69.06 o
  -9   3   4     9267.17     8970.75    173.39 o
  -7   3   4     9521.68     9483.59    174.83 o
  -5   3   4     5220.56     5627.62    113.96 o
  -3   3   4     9998.99    10242.06    116.29 o
  -1   3   4    17171.80    18254.41    153.91 o
   1   3   4    34205.66    35726.63    276.19 o
   3   3   4    14013.15    13172.38    124.58 o
   5   3   4    12443.45    12334.62    127.69 o
   7   3   4    12745.61    12689.59    238.03 o
   9   3   4     5816.21     5278.56     94.92 o
  11   3   4     7727.57     7104.93    221.06 o
  13   3   4     3868.06     3771.79     84.61 o
  15   3   4     2460.46     2493.14     72.19 o
  17   3   4     2749.16     3048.17     84.22 o
  19   3   4     2353.79     2467.19     92.54 o
  21   3   4     1920.35     2032.28    107.91 o
 -24   4   4      230.48      265.15     53.45 o
 -22   4   4      336.91      298.95     51.15 o
 -20   4   4      735.55      703.30     60.59 o
 -18   4   4      613.41      631.38    100.28 o
 -16   4   4     8071.37     7765.31    150.68 o
 -14   4   4        4.63      -19.60     18.75 o
 -12   4   4     3651.32     3566.85     57.60 o
 -10   4   4      531.98      599.22     63.55 o
  -8   4   4     3368.34     3439.13    110.81 o
  -6   4   4      566.55      489.79     36.35 o
  -4   4   4    15175.82    15852.11    220.60 o
  -2   4   4     2414.10     2620.53     44.15 o
   0   4   4    21066.42    22850.09    203.70 o
   2   4   4      355.95      340.49     14.89 o
   4   4   4     5175.73     5519.80     60.37 o
   6   4   4    16879.69    16995.59    184.46 o
   8   4   4     7598.68     7619.39    103.27 o
  10   4   4     1647.37     1821.20     54.50 o
  12   4   4     5462.13     5490.61    107.17 o
  14   4   4     1426.89     1414.46     55.98 o
  16   4   4      705.94      644.57     44.16 o
  18   4   4      400.97      440.91     48.40 o
  20   4   4       92.56      112.40     45.39 o
 -23   5   4      438.30      438.17     45.85 o
 -21   5   4      576.95      583.46     45.93 o
 -19   5   4     4662.10     4870.35    111.66 o
 -17   5   4     3650.91     3515.15     84.99 o
 -15   5   4     3069.20     3237.34     83.34 o
 -13   5   4      351.03      406.28     52.40 o
 -11   5   4     2697.42     2840.41     94.64 o
  -9   5   4       99.30       80.08     22.87 o
  -7   5   4     9463.37    10054.90    194.72 o
  -5   5   4     2798.84     2729.42     48.48 o
  -3   5   4    18533.73    18695.03    197.81 o
  -1   5   4     6046.32     5983.96     81.84 o
   1   5   4     2161.06     2080.02     35.58 o
   3   5   4     3826.70     3873.04     60.33 o
   5   5   4     8833.06     8473.86     94.24 o
   7   5   4     1067.99     1043.69     33.52 o
   9   5   4     3903.53     3992.12     74.75 o
  11   5   4       73.41       80.69     20.18 o
  13   5   4     7995.86     7846.35    155.99 o
  15   5   4     4772.22     4809.22    170.47 o
  17   5   4      948.48      968.83     60.50 o
  19   5   4     1199.58     1315.34     88.42 o
 -22   6   4     2488.22     2379.75    147.24 o
 -20   6   4     6740.19     6865.18    207.20 o
 -18   6   4     4703.07     4755.83    152.86 o
 -16   6   4     2908.49     2911.04     95.57 o
 -14   6   4    25428.99    24659.46    414.91 o
 -12   6   4     8903.41     8909.55    584.97 o
 -10   6   4     1963.30     2077.36    158.79 o
  -8   6   4    23896.93    23814.36    346.66 o
  -6   6   4     8384.43     8217.21    111.33 o
  -4   6   4      751.35      692.39     26.12 o
  -2   6   4     8019.22     8244.60    134.73 o
   0   6   4      342.84      397.58     51.83 o
   2   6   4     3542.28     3499.62     83.82 o
   4   6   4    18254.40    18717.22    245.53 o
   6   6   4     2723.43     2825.11     67.37 o
   8   6   4      844.67      831.13     37.51 o
  10   6   4     6402.93     6498.75    115.64 o
  12   6   4     2639.05     2742.13     83.23 o
  14   6   4     3939.50     4070.40    108.04 o
  16   6   4     2177.85     2269.56     83.22 o
  18   6   4     2140.08     2221.30    129.74 o
 -19   7   4      678.31      554.04    125.38 o
 -17   7   4      187.41      131.58     39.67 o
 -15   7   4      210.67      228.27     40.02 o
 -13   7   4     2023.62     2072.25     99.67 o
 -11   7   4      357.94      188.90     79.46 o
  -9   7   4     1774.18     1662.74    106.41 o
  -7   7   4     1907.35     1842.26    121.53 o
  -5   7   4     1500.55     1258.77     56.94 o
  -3   7   4      173.90      222.61     29.14 o
  -1   7   4        4.71       16.89     21.09 o
   1   7   4      581.52      487.17     41.75 o
   3   7   4     1447.28     1543.26     67.48 o
   5   7   4     1517.99     1457.91     66.98 o
   7   7   4      147.43      162.51     44.98 o
   9   7   4     2641.50     2600.41     92.67 o
  11   7   4      207.62      171.16     47.83 o
  13   7   4      783.97      761.10     55.81 o
  15   7   4     2909.93     2974.46    106.39 o
 -16   8   4      141.37      135.83     86.61 o
 -14   8   4     2603.40     2564.52    201.27 o
 -12   8   4     2856.04     2747.10    195.22 o
 -10   8   4    12595.83    12057.39    275.87 o
  -8   8   4      708.94      547.53     62.97 o
  -6   8   4     4846.86     4455.74    140.03 o
  -4   8   4      101.57       79.18     34.04 o
  -2   8   4     2189.35     2040.88     93.83 o
   0   8   4     2691.32     2381.60    103.68 o
   2   8   4     1090.09     1128.05     73.70 o
   4   8   4        3.22       20.18     31.88 o
   6   8   4     2235.73     2060.59    102.03 o
   8   8   4      481.75      477.91     59.79 o
  10   8   4      402.56      330.47     84.69 o
  12   8   4      584.45      611.60     72.90 o
 -13   9   4      774.54      602.71    121.53 o
 -11   9   4     1901.00     1741.85    167.72 o
  -9   9   4     2341.95     2411.78    178.58 o
  -7   9   4     2036.25     2121.41    228.08 o
  -5   9   4     3688.86     3561.42    138.44 o
  -3   9   4     2913.41     3183.48    160.16 o
  -1   9   4     2223.48     2007.58    102.64 o
   1   9   4     1960.34     1872.98     98.85 o
   3   9   4     1292.31     1417.63     89.60 o
   5   9   4     1984.66     1885.57    120.43 o
   7   9   4     2065.77     2195.23    165.94 o
   9   9   4     1079.59     1247.55    107.10 o
  -6  10   4     1373.61     1301.40     88.34 o
  -4  10   4       62.41      -37.14     39.22 o
  -2  10   4      782.29      913.57     79.06 o
   0  10   4      430.74      757.61     83.86 o
   2  10   4     1141.49     1391.54     95.92 o
 -27   1   5     2201.44     2050.05    162.22 o
 -25   1   5     2316.95     2187.52    126.69 o
 -23   1   5      131.23      106.60     96.92 o
 -21   1   5     6805.86     6654.99    164.53 o
 -19   1   5     8063.63     7632.33    171.97 o
 -17   1   5     1160.66     1229.50     46.98 o
 -15   1   5     5203.53     5699.29    106.79 o
 -13   1   5    18148.75    18249.05    303.84 o
 -11   1   5      383.60      564.22     29.10 o
  -9   1   5     2741.91     2857.54     49.14 o
  -7   1   5    13625.46    13169.01    145.14 o
  -5   1   5    24217.40    22919.40    224.49 o
  -3   1   5    36453.56    36069.61    335.70 o
  -1   1   5   134571.69   132755.63   1033.70 o
   1   1   5    11877.17    10410.28     94.55 o
   3   1   5     4771.13     3755.49     56.19 o
   5   1   5    10737.81    10224.26    125.93 o
   7   1   5     8826.30     7801.39    105.49 o
   9   1   5     2884.92     2540.32     57.73 o
  11   1   5     3239.33     3265.86     72.61 o
  13   1   5      836.12      797.10     38.10 o
  15   1   5      735.79      684.58     38.76 o
  17   1   5     2997.25     2930.26    204.78 o
  19   1   5     2941.46     2695.20    159.89 o
  21   1   5      195.10       32.45     56.87 o
 -26   2   5      900.13     1015.94     99.96 o
 -24   2   5     3658.80     3851.80    164.75 o
 -22   2   5     5488.30     5608.01    154.67 o
 -20   2   5     7981.28     7873.90    183.61 o
 -18   2   5      115.86      201.27     35.40 o
 -16   2   5     6609.88     6277.08    143.59 o
 -14   2   5     1430.45     1415.07     49.00 o
 -12   2   5    12451.99    14159.68    212.27 o
 -10   2   5    10187.10    10224.55    177.52 o
  -8   2   5    30104.37    30229.04    433.30 o
  -6   2   5    21451.35    22764.21    348.09 o
  -4   2   5     1442.34     1365.35     23.20 o
  -2   2   5      466.26      496.35     12.60 o
   0   2   5    10916.51    10766.07     95.86 o
   2   2   5     8918.29     8694.01     85.73 o
   4   2   5    24935.30    23670.28    221.57 o
   6   2   5     1156.19     1064.93     32.04 o
   8   2   5    10454.81    11005.44    141.77 o
  10   2   5     3538.74     3510.93     66.99 o
  12   2   5     3128.27     3089.59     65.22 o
  14   2   5     4580.67     5078.50    117.60 o
  16   2   5      206.23      176.62     28.96 o
  18   2   5     4829.70     5160.16    146.01 o
  20   2   5     4462.57     4616.81    154.75 o
  22   2   5     1333.82     1474.98    144.90 o
 -25   3   5        2.35      -58.85    104.76 o
 -23   3   5      406.60      341.32     53.17 o
 -21   3   5      553.09      581.27     56.09 o
 -19   3   5      289.90      209.01     38.47 o
 -17   3   5      225.17      234.41     36.71 o
 -15   3   5      212.22      132.32     22.19 o
 -13   3   5     5910.59     5605.85    102.92 o
 -11   3   5      370.93      411.09     22.03 o
  -9   3   5     2555.48     2629.28     96.82 o
  -7   3   5        4.63       -4.30     15.90 o
  -5   3   5    17798.13    19081.23    409.51 o
  -3   3   5    12633.61    12797.21    133.60 o
  -1   3   5    27523.56    29042.98    249.93 o
   1   3   5     1017.45     1276.75     22.60 o
   3   3   5      239.50      228.88     12.99 o
   5   3   5        0.04       24.47     10.25 o
   7   3   5    15284.78    15329.36    167.96 o
   9   3   5    17050.05    17100.71    234.64 o
  11   3   5      482.29      489.75     26.56 o
  13   3   5     3513.78     3230.22     79.45 o
  15   3   5      953.44      898.14     59.24 o
  17   3   5      150.40       92.52     32.93 o
  19   3   5     1188.95     1030.56     79.70 o
  21   3   5      195.76      286.00     57.86 o
 -24   4   5      461.39      411.15     59.05 o
 -22   4   5     2350.63     2159.90     98.42 o
 -20   4   5     4279.14     4381.37    156.92 o
 -18   4   5     8311.82     7979.12    181.48 o
 -16   4   5    11158.62    11793.09    201.59 o
 -14   4   5     9723.93    10177.38    148.90 o
 -12   4   5      662.33      654.11     25.47 o
 -10   4   5     6190.42     6285.32    143.17 o
  -8   4   5     1692.08     1912.02     58.67 o
  -6   4   5    13664.35    13784.04    239.24 o
  -4   4   5     2020.50     1837.48     32.66 o
  -2   4   5    12607.61    12914.97    132.17 o
   0   4   5     2158.63     2031.92     34.78 o
   2   4   5     6591.18     6633.24     78.88 o
   4   4   5      682.70      696.14     20.58 o
   6   4   5    12302.55    11824.79    127.58 o
   8   4   5       63.47       64.42     12.44 o
  10   4   5      649.00      720.26     36.46 o
  12   4   5     2460.89     2386.59     58.46 o
  14   4   5      465.99      452.82     37.76 o
  16   4   5     2851.95     2818.82     82.20 o
  18   4   5        1.49       30.56     32.49 o
  20   4   5      394.42      523.10    110.72 o
 -23   5   5     3477.13     3465.96    127.96 o
 -21   5   5     2594.68     2705.64     95.27 o
 -19   5   5     3289.50     3366.24     87.43 o
 -17   5   5     3239.02     3562.77     84.89 o
 -15   5   5    12207.72    12499.26    237.82 o
 -13   5   5     8495.64     8587.55    193.39 o
 -11   5   5     6619.16     6795.76    158.68 o
  -9   5   5     3857.06     3950.77    109.12 o
  -7   5   5    17448.48    17860.67    306.78 o
  -5   5   5    20613.64    20634.01    251.72 o
  -3   5   5     2552.97     2713.46     48.17 o
  -1   5   5     3684.44     3820.82     56.52 o
   1   5   5     2800.98     2921.64     47.90 o
   3   5   5     2362.97     2326.46     55.12 o
   5   5   5     1272.81     1335.73     39.07 o
   7   5   5     5848.24     5989.26     88.89 o
   9   5   5      353.60      401.15     32.65 o
  11   5   5     9991.49    10234.80    156.85 o
  13   5   5      687.23      766.85     58.46 o
  15   5   5     1469.52     1401.74     67.69 o
  17   5   5     1286.88     1187.51     67.28 o
  19   5   5      934.29     1033.98     84.18 o
 -22   6   5        0.79        5.72     40.81 o
 -20   6   5       36.68       65.64     37.85 o
 -18   6   5       13.82       43.66     31.46 o
 -16   6   5      238.39      200.93     33.96 o
 -14   6   5      834.82      797.01     81.65 o
 -12   6   5     1452.12     1415.22     72.72 o
 -10   6   5     4549.51     4339.38    148.85 o
  -8   6   5     2932.94     2801.30    128.39 o
  -6   6   5      200.84      135.73     36.65 o
  -4   6   5       42.90       36.91     12.24 o
  -2   6   5      385.69      332.55     30.62 o
   0   6   5       11.45       25.18     18.79 o
   2   6   5        0.31       22.43     19.72 o
   4   6   5      890.86      913.22     38.80 o
   6   6   5     1710.67     1639.41     81.62 o
   8   6   5     1104.41     1248.29     46.98 o
  10   6   5      606.84      646.44     37.27 o
  12   6   5      604.52      604.62     45.10 o
  14   6   5      210.11      180.72     35.35 o
  16   6   5       67.24      119.18     40.47 o
 -19   7   5      903.08     1135.57    153.43 o
 -17   7   5      858.07      810.30    130.33 o
 -15   7   5     2585.69     2395.98    102.66 o
 -13   7   5     1774.73     1842.72    107.10 o
 -11   7   5     2944.17     2981.91    192.47 o
  -9   7   5     9393.19     9419.20    370.37 o
  -7   7   5     5196.95     5021.17    138.40 o
  -5   7   5        2.88      -46.90     23.45 o
  -3   7   5     2228.53     2407.38    133.74 o
  -1   7   5     1062.98     1037.00     99.84 o
   1   7   5      758.08      887.57     52.65 o
   3   7   5     3247.67     3566.44    104.62 o
   5   7   5     7475.14     7439.27    167.52 o
   7   7   5       13.89       36.54     27.64 o
   9   7   5     3373.61     3252.31    143.67 o
  11   7   5        1.86       -9.85     37.04 o
  13   7   5     2609.89     2827.60    142.85 o
  15   7   5      707.34      723.95     60.40 o
 -16   8   5     3017.50     3192.25    234.26 o
 -14   8   5     2956.07     3120.49    222.44 o
 -12   8   5      613.54      639.82    114.38 o
 -10   8   5     2907.17     2735.29     97.62 o
  -8   8   5     4389.14     4145.01    128.43 o
  -6   8   5     8772.35     8764.36    220.98 o
  -4   8   5     6374.55     6178.03    440.62 o
  -2   8   5     3189.27     3167.80    120.02 o
   0   8   5     2435.99     2707.19    193.02 o
   2   8   5     1185.64     1046.90     73.00 o
   4   8   5     1946.98     1761.98     94.05 o
   6   8   5      468.11      655.24     66.12 o
   8   8   5     1856.98     1909.98    104.40 o
  10   8   5      771.79      689.53     72.99 o
  12   8   5     1044.75     1046.32     91.17 o
 -13   9   5      752.80      622.78    121.81 o
 -11   9   5      417.26      598.31    118.23 o
  -9   9   5      945.43      750.36    119.88 o
  -7   9   5      787.45      743.21     62.67 o
  -5   9   5       10.59       52.83     36.86 o
  -3   9   5     2840.57     3322.69    131.14 o
  -1   9   5     1717.53     1539.86     90.73 o
   1   9   5      663.67      488.87     59.65 o
   3   9   5      157.28      156.83     47.08 o
   5   9   5      105.52      126.75     61.59 o
   7   9   5      430.90      520.82     68.43 o
   9   9   5      349.15      442.70    135.42 o
  -6  10   5     1391.33     1358.71     89.66 o
  -4  10   5     2731.07     2857.39    128.15 o
  -2  10   5     2517.83     2087.34    111.75 o
   0  10   5      303.62      235.67     75.61 o
 -26   0   6      623.06      482.55    106.96 o
 -24   0   6     1304.23     1306.32    138.03 o
 -22   0   6     2144.42     2264.27    166.90 o
 -20   0   6    24870.37    22485.98    686.84 o
 -18   0   6       13.90       13.57     27.22 o
 -16   0   6    28196.28    28715.33    559.97 o
 -14   0   6     9927.40     8791.37    204.04 o
 -12   0   6    19817.95    19806.30    388.87 o
 -10   0   6    20085.90    22379.67    641.20 o
  -8   0   6      648.65      738.92     32.46 o
  -6   0   6      228.98      364.13     21.07 o
  -4   0   6     3748.38     3670.93     64.12 o
  -2   0   6   122114.85   118434.08   1500.96 o
   0   0   6    21949.07    20316.79    271.25 o
   2   0   6    29801.64    28367.66    450.80 o
   4   0   6     4876.76     4756.37    103.18 o
   6   0   6    13657.84    12034.79    200.71 o
   8   0   6     1133.14     1290.04     45.42 o
  10   0   6     1924.03     1990.28     62.13 o
  12   0   6      717.10      595.55     52.37 o
  14   0   6     2737.16     2636.81     82.70 o
  16   0   6      200.10      144.46     69.29 o
  18   0   6     1880.38     2143.29    178.17 o
  20   0   6      142.63      177.62     91.84 o
 -27   1   6      160.62      198.63     64.91 o
 -25   1   6      124.72      100.02     53.44 o
 -23   1   6      322.24      391.30     70.66 o
 -21   1   6     3433.31     3447.20    171.24 o
 -19   1   6      507.89      543.70     47.00 o
 -17   1   6        6.58      -14.56     14.13 o
 -15   1   6     6984.67     6907.09    146.99 o
 -13   1   6      631.86     1078.24     75.40 o
 -11   1   6    25336.85    25188.99    616.00 o
  -9   1   6      996.03      887.70     26.10 o
  -7   1   6     3477.20     3858.07     58.10 o
  -5   1   6    11157.80    11545.10    129.17 o
  -3   1   6    30572.88    29366.38    251.67 o
  -1   1   6       40.75       60.96      8.19 o
   1   1   6     7756.23     7413.24     74.52 o
   3   1   6     1202.41      742.18     26.00 o
   5   1   6       87.29      113.30     14.27 o
   7   1   6     5793.20     5614.22     84.73 o
   9   1   6     1990.87     2357.30     52.31 o
  11   1   6     1362.68     1425.94     46.24 o
  13   1   6      775.65      691.03     62.34 o
  15   1   6       93.61      136.48     38.14 o
  17   1   6      270.77      282.83     50.01 o
  19   1   6     1878.51     2131.51    131.89 o
  21   1   6        9.59     -106.68     53.34 o
 -26   2   6      438.42      369.48    131.57 o
 -24   2   6        1.16      -75.03     41.16 o
 -22   2   6      365.26      375.73     49.56 o
 -20   2   6      201.98      136.16     36.14 o
 -18   2   6      392.18      294.39     39.24 o
 -16   2   6      378.00      420.25     32.62 o
 -14   2   6     2263.58     2486.09    107.85 o
 -12   2   6     1393.50     1464.74     44.92 o
 -10   2   6     6542.33     7220.78    114.44 o
  -8   2   6     3074.66     3200.84     58.55 o
  -6   2   6     7874.11     8436.08    107.93 o
  -4   2   6      325.80      456.70     16.23 o
  -2   2   6     4352.93     4316.38     52.01 o
   0   2   6        1.42       -1.95      7.85 o
   2   2   6     8136.48     7709.41     91.92 o
   4   2   6    18722.44    18338.29    190.33 o
   6   2   6      811.73      803.21     23.37 o
   8   2   6     5123.33     4994.23     81.55 o
  10   2   6      916.47      920.16     39.49 o
  12   2   6     1073.05     1136.57     50.18 o
  14   2   6      736.68      785.48     42.62 o
  16   2   6      432.81      393.43     45.14 o
  18   2   6       80.36       59.92     34.50 o
  20   2   6      656.01      614.87    133.08 o
 -25   3   6      428.14      503.39     75.02 o
 -23   3   6     1573.73     1749.86     88.88 o
 -21   3   6     3670.02     3559.01    147.51 o
 -19   3   6     2231.43     2256.03     87.35 o
 -17   3   6     7640.63     7394.60    164.98 o
 -15   3   6     4922.84     4673.00     95.77 o
 -13   3   6    14984.39    15066.47    220.08 o
 -11   3   6     2416.83     2271.89     49.23 o
  -9   3   6    31099.75    31510.31    482.70 o
  -7   3   6     2253.81     2139.68    102.21 o
  -5   3   6     6470.10     6792.13     93.02 o
  -3   3   6     1464.47     1465.87     28.79 o
  -1   3   6      498.12      443.44     18.07 o
   1   3   6    10802.37    10798.79    105.58 o
   3   3   6    25343.95    25335.67    239.41 o
   5   3   6     6059.91     5792.05     72.43 o
   7   3   6    18011.78    17176.35    186.92 o
   9   3   6     5849.51     5631.76     80.89 o
  11   3   6     2719.68     2704.92     70.22 o
  13   3   6     6844.64     6935.11    174.47 o
  15   3   6     4239.78     4324.51    100.86 o
  17   3   6     1385.42     1511.95     74.70 o
  19   3   6     1990.86     2381.16    113.20 o
 -24   4   6     1352.11     1532.95     88.81 o
 -22   4   6      800.02      822.27     65.04 o
 -20   4   6     4048.67     3703.91    147.88 o
 -18   4   6      281.83      370.11     44.97 o
 -16   4   6     2314.23     2488.19     75.54 o
 -14   4   6     2536.94     2525.83     60.98 o
 -12   4   6     4067.67     3860.36    109.68 o
 -10   4   6      173.08      143.04     49.27 o
  -8   4   6    13044.14    13538.08    242.70 o
  -6   4   6      113.55      143.82     38.18 o
  -4   4   6    21889.67    21336.19    216.49 o
  -2   4   6    26978.32    27679.48    277.73 o
   0   4   6    10722.21    10722.70    114.83 o
   2   4   6     1768.49     2104.53     37.65 o
   4   4   6       11.55        8.29      8.14 o
   6   4   6     1411.55     1270.11     31.35 o
   8   4   6     1392.11     1442.79     38.77 o
  10   4   6     1960.45     2059.49     68.04 o
  12   4   6     5808.68     5923.49    116.75 o
  14   4   6      334.14      282.14     34.30 o
  16   4   6      127.16      112.62     35.83 o
  18   4   6     1960.05     1898.33    123.52 o
 -23   5   6     1831.58     1705.02     91.52 o
 -21   5   6     1335.80     1383.14     77.56 o
 -19   5   6     2289.17     2134.45     75.44 o
 -17   5   6    12476.15    12542.53    245.59 o
 -15   5   6    15203.29    15966.68    286.81 o
 -13   5   6     3100.35     2974.54    147.62 o
 -11   5   6    11872.03    11871.68    202.39 o
  -9   5   6     6786.40     7125.12    157.86 o
  -7   5   6     7464.56     7512.26    249.99 o
  -5   5   6     5350.16     5499.12     85.51 o
  -3   5   6    17280.65    17442.22    202.17 o
  -1   5   6     2330.57     2328.36     45.36 o
   1   5   6     1247.20     1284.17     53.42 o
   3   5   6      288.56      307.43     19.29 o
   5   5   6     3071.63     2888.37     59.62 o
   7   5   6       15.19       22.35     15.94 o
   9   5   6     2710.34     2727.11     62.32 o
  11   5   6      383.08      498.39     42.03 o
  13   5   6     2499.88     2447.90     86.40 o
  15   5   6      100.99       50.06     31.17 o
  17   5   6       11.45       59.78     43.18 o
 -22   6   6     2491.29     2455.55    104.14 o
 -20   6   6     1514.72     1672.15    126.93 o
 -18   6   6     4447.96     4768.21    130.51 o
 -16   6   6     2831.30     3106.98     93.11 o
 -14   6   6     8082.41     8012.15    191.62 o
 -12   6   6     5250.00     5104.92    171.40 o
 -10   6   6     4881.87     4855.58    158.58 o
  -8   6   6    15817.48    16175.23    292.43 o
  -6   6   6    25739.44    25822.71    290.30 o
  -4   6   6     6982.58     6929.29     97.33 o
  -2   6   6     5040.37     5040.63     82.40 o
   0   6   6    13974.61    13486.33    213.66 o
   2   6   6    13424.68    13497.68    215.67 o
   4   6   6    15206.54    15159.75    238.69 o
   6   6   6     7588.02     7914.17    170.11 o
   8   6   6     3483.94     3439.32     80.07 o
  10   6   6     1755.34     1753.61     67.42 o
  12   6   6     4718.99     4917.22    156.16 o
  14   6   6     3397.06     3611.56    160.21 o
  16   6   6      935.73      913.03     92.31 o
 -19   7   6      186.72      130.60     82.21 o
 -17   7   6      797.99      691.33     67.70 o
 -15   7   6        4.78      -17.00     41.12 o
 -13   7   6      402.91      358.54     62.17 o
 -11   7   6       44.78      -10.17     62.69 o
  -9   7   6     2483.21     2802.36    185.05 o
  -7   7   6     3333.07     3159.68    104.84 o
  -5   7   6     5252.35     5116.51    163.32 o
  -3   7   6     2284.07     2811.99     89.16 o
  -1   7   6     4399.21     5075.63    178.79 o
   1   7   6     2291.87     2455.62     85.80 o
   3   7   6     2561.27     2486.28     89.06 o
   5   7   6     2119.30     2375.91    150.23 o
   7   7   6      798.71      934.43     64.25 o
   9   7   6        2.56      -22.83     34.02 o
  11   7   6       48.98       21.35     34.97 o
  13   7   6     1965.77     2012.89     90.61 o
 -16   8   6      432.78      367.62    107.78 o
 -14   8   6     1661.43     1760.55    170.47 o
 -12   8   6     2737.18     2533.45    190.00 o
 -10   8   6     4392.54     4245.53    126.34 o
  -8   8   6      493.78      447.37     43.45 o
  -6   8   6     3612.41     3358.69    119.04 o
  -4   8   6      110.64      116.34     36.27 o
  -2   8   6     2797.33     2565.69    108.04 o
   0   8   6     1782.86     1671.60     90.54 o
   2   8   6     1959.72     1876.70     96.62 o
   4   8   6      599.50      466.90    159.20 o
   6   8   6     2941.47     2920.31    138.99 o
   8   8   6      507.34      628.86     70.66 o
  10   8   6      458.22      357.61     64.81 o
  12   8   6       22.29       15.59     48.02 o
 -13   9   6      367.03      491.90    112.46 o
 -11   9   6     3988.53     3599.19    236.19 o
  -9   9   6      819.72      934.03    130.88 o
  -7   9   6     5275.27     5095.38    385.63 o
  -5   9   6     3800.32     3715.83    135.66 o
  -3   9   6     6235.59     6098.39    187.81 o
  -1   9   6     3414.86     3605.95    157.00 o
   1   9   6     2382.77     2218.03    110.43 o
   3   9   6       81.05       89.61     43.34 o
   5   9   6      957.81      943.15     81.11 o
   7   9   6      309.12      347.92     88.12 o
  -4  10   6      489.98      746.31     72.89 o
  -2  10   6        7.90        6.22     39.54 o
   0  10   6        0.52       45.32     42.02 o
 -27   1   7      774.27      965.85     97.87 o
 -25   1   7     1041.17     1091.01     94.95 o
 -23   1   7     2126.25     2059.87    112.78 o
 -21   1   7     6562.06     6654.41    162.90 o
 -19   1   7     4648.74     4712.11    125.21 o
 -17   1   7     1152.18     1187.30     93.59 o
 -15   1   7     2138.88     1846.78     67.72 o
 -13   1   7    26097.44    24817.19    567.91 o
 -11   1   7     2106.56     1676.38     47.08 o
  -9   1   7    19453.36    18912.26    326.74 o
  -7   1   7     4289.06     4058.50     58.57 o
  -5   1   7       52.90       46.04      7.57 o
  -3   1   7     2346.52     2329.09     32.57 o
  -1   1   7    34845.69    34462.68    314.97 o
   1   1   7     7856.82     7742.11     85.59 o
   3   1   7      895.19      698.80     24.52 o
   5   1   7        3.28       -4.59     13.95 o
   7   1   7     1706.06     1626.46     41.21 o
   9   1   7     7447.77     7285.14    107.92 o
  11   1   7     4075.61     3954.42     75.95 o
  13   1   7      169.34      182.08     23.51 o
  15   1   7      379.10      534.91     48.39 o
  17   1   7       70.27      164.92     38.79 o
  19   1   7       10.08       18.24     53.96 o
  21   1   7       16.07      -38.68     57.08 o
 -26   2   7       97.40       35.33     53.08 o
 -24   2   7     2065.97     2036.90    117.31 o
 -22   2   7        2.48       -4.06     29.47 o
 -20   2   7      472.67      504.79     49.76 o
 -18   2   7      558.61      579.61     51.33 o
 -16   2   7     2015.60     1951.08     60.13 o
 -14   2   7     9925.61    10596.03    168.72 o
 -12   2   7    19787.85    20756.94    287.80 o
 -10   2   7     6965.08     6572.94    107.27 o
  -8   2   7    59493.83    62087.79    639.15 o
  -6   2   7    19231.94    18943.64    317.97 o
  -4   2   7    16009.47    15993.06    152.87 o
  -2   2   7    34797.84    34307.88    294.36 o
   0   2   7    22482.59    22022.76    208.47 o
   2   2   7     7152.34     6890.54     86.48 o
   4   2   7    57374.81    56602.11    590.66 o
   6   2   7    13650.13    12774.45    166.02 o
   8   2   7    11987.95    11095.65    150.75 o
  10   2   7     3357.74     3550.05     70.66 o
  12   2   7     1989.03     1994.10     60.56 o
  14   2   7     1973.77     1965.27     66.06 o
  16   2   7     1320.89     1427.21     71.56 o
  18   2   7     4425.25     4820.68    206.25 o
  20   2   7     2036.46     1816.73    132.70 o
 -25   3   7      102.88       96.29     51.23 o
 -23   3   7        3.88      -20.59     33.68 o
 -21   3   7      993.71      966.64     64.93 o
 -19   3   7      452.86      421.47     48.21 o
 -17   3   7     1058.09      872.97     54.11 o
 -15   3   7     3267.99     3442.90     78.41 o
 -13   3   7     6566.08     6518.68    112.68 o
 -11   3   7     3007.71     2823.96     65.16 o
  -9   3   7      854.84      737.07     30.04 o
  -7   3   7     2508.58     2359.31     59.70 o
  -5   3   7      346.37      418.60     15.98 o
  -3   3   7     8625.82     9372.08    105.91 o
  -1   3   7    64876.70    68273.02    571.39 o
   1   3   7     5948.86     6120.22     73.50 o
   3   3   7     2130.50     2103.26     50.99 o
   5   3   7     1727.34     1657.96     37.04 o
   7   3   7        0.11        2.23     11.94 o
   9   3   7     5074.61     5247.89     77.77 o
  11   3   7      109.07      101.51     16.86 o
  13   3   7       18.08      -17.79     25.06 o
  15   3   7      596.51      603.05     59.89 o
  17   3   7      148.04      145.78     38.66 o
  19   3   7       49.78       50.82     60.61 o
 -24   4   7      845.27      846.83     69.32 o
 -22   4   7     2545.37     2674.97    104.82 o
 -20   4   7     1748.92     1840.75     83.35 o
 -18   4   7     3041.41     2964.16     98.29 o
 -16   4   7    13815.49    13421.21    220.40 o
 -14   4   7     2752.03     2795.70     59.45 o
 -12   4   7     7007.43     7276.16    163.23 o
 -10   4   7    19800.98    19796.30    292.20 o
  -8   4   7     5072.54     4846.20    116.55 o
  -6   4   7     9878.76    10337.60    136.82 o
  -4   4   7    14978.43    15312.86    162.82 o
  -2   4   7       70.09       44.29     10.65 o
   0   4   7      183.58      184.09     17.71 o
   2   4   7     4672.87     5000.54     66.57 o
   4   4   7     3271.20     3551.94     58.36 o
   6   4   7     7123.10     7189.90    105.72 o
   8   4   7        5.38       -5.43     14.63 o
  10   4   7      506.51      520.69     29.44 o
  12   4   7     4159.19     4369.28     99.66 o
  14   4   7     4211.73     4682.58    107.40 o
  16   4   7      930.28      965.79     63.65 o
  18   4   7      459.24      444.69     87.45 o
 -23   5   7     1788.56     1810.75    102.36 o
 -21   5   7     6001.48     5780.69    168.47 o
 -19   5   7     4049.29     3720.75     86.46 o
 -17   5   7     2910.24     3108.06     97.08 o
 -15   5   7    10662.89    10837.21    208.97 o
 -13   5   7     4179.07     4239.96    106.97 o
 -11   5   7     1108.84     1115.79     81.46 o
  -9   5   7     5943.38     5771.40    137.82 o
  -7   5   7    15207.71    15565.45    275.47 o
  -5   5   7     4496.48     4561.44     76.39 o
  -3   5   7     6738.58     6875.44     88.49 o
  -1   5   7     6529.54     6556.26     94.93 o
   1   5   7    14635.59    14234.05    190.25 o
   3   5   7     3280.30     3121.83     54.41 o
   5   5   7     4911.33     4891.03     83.88 o
   7   5   7     3583.70     3283.11     68.20 o
   9   5   7      498.88      516.64     33.66 o
  11   5   7    10947.44    10996.85    179.61 o
  13   5   7     1417.04     1364.10     68.37 o
  15   5   7     1352.58     1481.63     93.03 o
  17   5   7     2087.56     2091.66    111.10 o
 -22   6   7      169.08      129.25     41.94 o
 -20   6   7     1616.56     1643.36     80.51 o
 -18   6   7        2.85        2.20     28.48 o
 -16   6   7      550.85      467.24     55.63 o
 -14   6   7       79.47        8.31     70.59 o
 -12   6   7      136.83       36.47     87.44 o
 -10   6   7     1889.94     1918.71     98.48 o
  -8   6   7        1.59      -18.93     33.13 o
  -6   6   7     5952.73     6160.76    123.61 o
  -4   6   7      469.42      499.58     23.93 o
  -2   6   7      198.32      243.53     23.10 o
   0   6   7     1416.82     1482.85     55.78 o
   2   6   7      139.09      164.51     27.16 o
   4   6   7       29.32       75.79     29.29 o
   6   6   7     1927.54     2056.44     61.11 o
   8   6   7     2856.55     3056.18    100.64 o
  10   6   7      518.03      567.60     51.43 o
  12   6   7      452.09      491.80     52.41 o
  14   6   7       71.97       46.73     36.69 o
  16   6   7       40.55       20.51     61.04 o
 -19   7   7     1171.42     1268.51    112.73 o
 -17   7   7     1573.70     1550.43     90.09 o
 -15   7   7     1963.55     1806.74    142.84 o
 -13   7   7     2542.09     2374.49    120.65 o
 -11   7   7     5167.02     4824.67    253.24 o
  -9   7   7     3535.65     3614.31    212.27 o
  -7   7   7    12301.54    11994.23    268.61 o
  -5   7   7     6277.11     6296.15    170.12 o
  -3   7   7     4103.47     3787.42    119.54 o
  -1   7   7    15619.77    14655.89    328.89 o
   1   7   7     8536.45     8576.12    184.79 o
   3   7   7     9906.60     9371.71    198.27 o
   5   7   7    25258.94    24407.62    503.48 o
   7   7   7     4308.20     4267.74    156.34 o
   9   7   7     1759.17     1690.18    103.23 o
  11   7   7     2458.40     2328.20    139.57 o
  13   7   7     3345.81     3234.92    206.08 o
 -18   8   7     1797.10     1760.55    188.35 o
 -16   8   7     2215.63     2588.99    210.34 o
 -14   8   7     1260.84     1161.14    147.10 o
 -12   8   7      164.17       85.79     74.51 o
 -10   8   7      572.89      577.38     44.28 o
  -8   8   7      446.19      418.95     43.17 o
  -6   8   7     4965.46     4443.04    141.72 o
  -4   8   7     1203.67     1122.62    141.33 o
  -2   8   7     2515.01     2561.69    149.03 o
   0   8   7     5256.02     5085.38    165.52 o
   2   8   7     1001.53      989.29     76.87 o
   4   8   7     2518.04     2341.33    111.91 o
   6   8   7      861.40      793.74    207.59 o
   8   8   7      374.79      435.61     64.85 o
  10   8   7      257.92      260.97     60.03 o
 -13   9   7      533.54      693.99    129.23 o
 -11   9   7       77.55      331.87    101.18 o
  -9   9   7        2.92       16.50     67.36 o
  -7   9   7       88.44      124.16    109.43 o
  -5   9   7      379.96      296.15     62.28 o
  -3   9   7      714.35      700.65     68.38 o
  -1   9   7       20.10        2.87     35.03 o
   1   9   7        1.54       57.98     40.24 o
   3   9   7       61.06       67.13     40.46 o
   5   9   7       68.83       61.31     44.67 o
   7   9   7       33.14       56.21     45.33 o
 -28   0   8     1519.44     1654.97    171.02 o
 -26   0   8     1375.19     1467.45    152.60 o
 -24   0   8     3121.87     3166.68    199.62 o
 -22   0   8     5714.17     5380.36    258.18 o
 -20   0   8    24418.70    24118.67    722.31 o
 -18   0   8      854.72      717.11    175.42 o
 -16   0   8     9421.51     9099.29    216.82 o
 -14   0   8     2835.52     2720.80     93.34 o
 -12   0   8    11300.57    11789.74    250.55 o
 -10   0   8    22559.08    21521.89    413.53 o
  -8   0   8     6713.42     7027.44    157.68 o
  -6   0   8      728.79      910.17     35.86 o
  -4   0   8    44223.26    43134.93    550.90 o
  -2   0   8    42662.63    41435.02    532.37 o
   0   0   8     2888.01     2502.22     57.81 o
   2   0   8     2649.96     2128.61     61.20 o
   4   0   8       13.43       47.56     20.37 o
   6   0   8     7956.84     7767.60    160.19 o
   8   0   8     7409.49     7586.89    165.12 o
  10   0   8    15938.20    15135.04    259.11 o
  12   0   8     8023.39     8097.79    162.93 o
  14   0   8    11639.85    12240.33    313.61 o
  16   0   8      602.52      755.14     78.54 o
  18   0   8     3949.61     3983.85    251.31 o
  20   0   8      725.81      809.75    143.53 o
 -27   1   8      844.69      704.29     86.16 o
 -25   1   8      859.57      892.40    135.14 o
 -23   1   8       96.97       35.58     42.67 o
 -21   1   8     6967.70     6868.71    165.42 o
 -19   1   8     2179.49     2219.43     81.86 o
 -17   1   8     1154.48     1136.16     55.99 o
 -15   1   8    16450.70    16631.75    286.91 o
 -13   1   8     2323.20     2160.84     58.54 o
 -11   1   8     5025.02     5100.98     92.58 o
  -9   1   8     7705.34     7798.87    123.30 o
  -7   1   8     1781.38     1572.24     33.97 o
  -5   1   8     9255.10     8900.21     95.60 o
  -3   1   8    11253.84    10655.75    104.15 o
  -1   1   8     3572.26     3212.04     46.56 o
   1   1   8    10255.36    10177.89    109.23 o
   3   1   8     3366.67     3509.51     55.12 o
   5   1   8     1570.02     1562.50     46.56 o
   7   1   8    10354.30     9161.61    142.92 o
   9   1   8     2730.22     2844.70     60.05 o
  11   1   8       18.09       12.17     16.59 o
  13   1   8      155.46      109.73     26.85 o
  15   1   8      698.64      589.06     51.89 o
  17   1   8     1313.91     1252.17     71.83 o
  19   1   8     3820.57     3819.51    295.85 o
 -26   2   8      601.52      562.01     78.49 o
 -24   2   8     1194.10     1236.59     95.51 o
 -22   2   8      539.94      503.60     52.17 o
 -20   2   8       42.04       31.44     37.48 o
 -18   2   8     8523.95     8632.83    247.37 o
 -16   2   8        0.87       -5.19     18.81 o
 -14   2   8    13299.73    13586.79    265.88 o
 -12   2   8     2461.76     2141.52     55.23 o
 -10   2   8     1728.93     1534.08     47.33 o
  -8   2   8    39869.98    41115.71    528.99 o
  -6   2   8    38004.82    39729.61    422.85 o
  -4   2   8     2184.46     1836.31     33.90 o
  -2   2   8    15435.13    14599.57    146.34 o
   0   2   8     9472.32     9452.64    101.99 o
   2   2   8      355.44      392.80     19.78 o
   4   2   8     9615.84     9200.86    122.30 o
   6   2   8      391.54      328.10     27.16 o
   8   2   8      107.98       94.19     17.78 o
  10   2   8     1605.98     1607.80     47.82 o
  12   2   8     2312.07     2240.08     59.11 o
  14   2   8       46.46        6.67     28.53 o
  16   2   8     1091.58     1098.34     66.68 o
  18   2   8        9.16       16.94     41.27 o
  20   2   8      115.49      114.99     86.06 o
 -25   3   8      473.86      394.30    126.76 o
 -23   3   8     3135.74     3029.35    111.60 o
 -21   3   8      657.38      665.06     55.61 o
 -19   3   8      946.73     1015.02     63.74 o
 -17   3   8     3915.18     3932.04    108.57 o
 -15   3   8     2532.91     2366.06     93.74 o
 -13   3   8    20895.68    21503.60    347.38 o
 -11   3   8     2562.91     2616.54     48.30 o
  -9   3   8    22229.53    22787.51    346.90 o
  -7   3   8    19204.71    19942.02    239.61 o
  -5   3   8    30055.65    30128.97    332.92 o
  -3   3   8    11083.10    10743.58    114.16 o
  -1   3   8    35703.34    35995.54    331.28 o
   1   3   8     3387.76     3017.53     46.77 o
   3   3   8    11521.56    10937.48    129.79 o
   5   3   8     7423.10     7981.83    119.79 o
   7   3   8     5798.17     5616.86     86.10 o
   9   3   8      476.04      460.12     29.14 o
  11   3   8     2276.84     2240.23     91.49 o
  13   3   8      607.82      615.36     42.30 o
  15   3   8     2873.53     2909.00     98.98 o
  17   3   8     1468.68     1460.16    112.80 o
  19   3   8     1081.33     1108.58     88.14 o
 -26   4   8      179.62      239.77     64.12 o
 -24   4   8      595.99      649.14     63.71 o
 -22   4   8     1525.13     1648.55     82.78 o
 -20   4   8     1718.79     1525.62     75.96 o
 -18   4   8      776.88      755.54     53.19 o
 -16   4   8      695.39      637.14     41.17 o
 -14   4   8      168.99      105.32     22.03 o
 -12   4   8     1024.41     1128.05     52.56 o
 -10   4   8     1154.89     1014.99     55.52 o
  -8   4   8      702.28      650.92     43.54 o
  -6   4   8     1254.36     1268.79     27.33 o
  -4   4   8      752.26      762.41     23.94 o
  -2   4   8     4414.12     4633.99     56.87 o
   0   4   8     1428.51     1359.49     31.34 o
   2   4   8      201.87      169.68     18.07 o
   4   4   8     1831.99     1829.54     41.04 o
   6   4   8      623.02      594.39     26.16 o
   8   4   8      317.40      348.06     27.01 o
  10   4   8     5791.90     5705.09    129.58 o
  12   4   8     1796.90     1773.22     98.19 o
  14   4   8      276.06      344.22     45.11 o
  16   4   8      896.76      796.60     96.32 o
  18   4   8      173.41      165.68     53.70 o
 -23   5   8       27.82        6.72     47.21 o
 -21   5   8      281.87      142.00     42.58 o
 -19   5   8      768.74      562.98     52.72 o
 -17   5   8      357.66      385.38     44.94 o
 -15   5   8     1217.46     1019.17     99.76 o
 -13   5   8     3487.63     3407.92     94.89 o
 -11   5   8      377.04      404.79     43.42 o
  -9   5   8      195.79      182.16     33.15 o
  -7   5   8     4036.36     3841.20     71.10 o
  -5   5   8      815.41      827.41     26.93 o
  -3   5   8     6825.23     7242.96     93.59 o
  -1   5   8       95.54       86.45     17.15 o
   1   5   8     1788.70     1819.98     46.90 o
   3   5   8      864.17      894.35     35.35 o
   5   5   8       66.33       87.59     18.35 o
   7   5   8      181.80      159.31     22.02 o
   9   5   8      942.94      876.48     51.54 o
  11   5   8      325.25      384.09     43.21 o
  13   5   8     4288.72     4424.23    121.05 o
  15   5   8       88.23       74.48     63.91 o
  17   5   8       42.60       27.41     48.46 o
 -22   6   8       38.66       10.04     36.41 o
 -20   6   8     1302.23     1188.83    131.09 o
 -18   6   8     1429.45     1492.52     67.24 o
 -16   6   8     1824.85     2123.30     98.00 o
 -14   6   8    14599.77    14686.57    631.85 o
 -12   6   8      216.00      147.32     48.22 o
 -10   6   8     1249.47     1286.55     82.60 o
  -8   6   8    22987.88    23051.47    327.20 o
  -6   6   8     8545.47     8922.22    137.28 o
  -4   6   8     1053.06     1220.69     36.61 o
  -2   6   8    15471.37    15309.97    187.64 o
   0   6   8     7010.03     7170.20    171.19 o
   2   6   8     9307.02     9731.98    171.62 o
   4   6   8    25882.75    25586.44    392.78 o
   6   6   8     3972.74     4017.85     88.87 o
   8   6   8     3800.32     3812.82    117.24 o
  10   6   8     5123.06     4979.48    141.91 o
  12   6   8     2849.72     2814.62    130.49 o
  14   6   8      845.77      794.69     88.54 o
 -19   7   8     1295.61     1249.31     88.57 o
 -17   7   8      391.69      363.74     71.90 o
 -15   7   8      888.93      810.02     85.25 o
 -13   7   8     3160.27     3075.12    135.59 o
 -11   7   8      215.36      164.15     77.26 o
  -9   7   8     1508.89     1465.72     65.90 o
  -7   7   8      822.58      776.84     54.26 o
  -5   7   8        1.85      -17.84     28.39 o
  -3   7   8      467.12      516.82     51.76 o
  -1   7   8     3312.76     3272.02    123.06 o
   1   7   8        1.42      -22.47     35.76 o
   3   7   8     8203.53     8036.56    181.71 o
   5   7   8     4312.54     4265.30    156.83 o
   7   7   8     1196.00     1351.33     92.50 o
   9   7   8     1292.47     1563.88    116.38 o
  11   7   8      748.94      679.40     60.88 o
  13   7   8      960.31      913.26     95.25 o
 -18   8   8        5.62       79.46     78.09 o
 -16   8   8     1110.04      946.40    142.70 o
 -14   8   8     2333.32     2529.33    204.84 o
 -12   8   8     1499.13     1512.54    156.45 o
 -10   8   8     1217.33     1217.62     64.24 o
  -8   8   8       27.11       17.69     39.87 o
  -6   8   8       19.75       44.75     35.25 o
  -4   8   8      363.73      335.96     48.67 o
  -2   8   8      429.16      465.49    109.57 o
   0   8   8      456.23      505.11     83.04 o
   2   8   8      141.74       68.68     41.39 o
   4   8   8      127.20       98.81     49.63 o
   6   8   8     2917.77     2819.21    186.01 o
   8   8   8      360.27      420.29     67.05 o
  10   8   8       94.20       56.18     50.55 o
 -13   9   8       66.24      122.63     81.11 o
 -11   9   8     4003.85     3948.38    255.71 o
  -9   9   8     1419.51     1617.30    164.70 o
  -7   9   8     1434.61     1524.35     86.27 o
  -5   9   8      605.06      797.61    137.48 o
  -3   9   8     3643.38     3695.47    141.95 o
  -1   9   8      120.18       82.66     43.45 o
   1   9   8     3472.75     3466.51    181.88 o
   3   9   8      792.18      811.27     78.55 o
   5   9   8     1756.56     1640.98    107.04 o
 -27   1   9      546.26      436.84     74.73 o
 -25   1   9      237.16      194.72     57.72 o
 -23   1   9     1072.87     1073.83     84.36 o
 -21   1   9     7028.16     6443.25    158.03 o
 -19   1   9     2803.70     2487.11     87.55 o
 -17   1   9      779.65      610.22     36.96 o
 -15   1   9       21.43      -16.53     14.39 o
 -13   1   9     2713.47     2739.05    108.82 o
 -11   1   9       63.51      168.09     26.75 o
  -9   1   9     7856.45     7448.04     98.51 o
  -7   1   9    11211.91    11176.27    123.95 o
  -5   1   9    11124.64    10645.95    105.23 o
  -3   1   9     4131.92     3873.09     52.96 o
  -1   1   9    49015.10    47251.63    430.21 o
   1   1   9     1389.03     1020.43     26.26 o
   3   1   9     8549.77     7842.40     99.51 o
   5   1   9     3604.95     3743.38     71.69 o
   7   1   9     5269.57     4778.44     94.19 o
   9   1   9     1416.35     1222.66     49.10 o
  11   1   9     4557.22     4924.50    120.85 o
  13   1   9     2816.94     2898.65    127.68 o
  15   1   9     1608.92     1525.61     75.17 o
  17   1   9      968.76     1018.69     80.42 o
  19   1   9      657.92      573.87    141.60 o
 -26   2   9      211.37      141.02     54.02 o
 -24   2   9     4840.89     5070.71    183.95 o
 -22   2   9     1932.43     1809.00     82.97 o
 -20   2   9       13.14       -8.87     27.38 o
 -18   2   9      355.93      384.30     43.47 o
 -16   2   9     8132.06     7512.88    135.34 o
 -14   2   9     6824.39     6248.32    115.17 o
 -12   2   9    11624.66    11075.40    217.32 o
 -10   2   9     6377.57     5941.07     92.83 o
  -8   2   9      258.54      395.06     23.74 o
  -6   2   9     2215.26     1776.14     30.51 o
  -4   2   9    12438.66    11814.86    115.46 o
  -2   2   9    39020.15    37381.77    369.03 o
   0   2   9     6722.93     6508.81     78.01 o
   2   2   9     5764.52     5662.12     74.09 o
   4   2   9     8018.11     7539.81    107.72 o
   6   2   9     3434.52     2897.49     69.05 o
   8   2   9     4923.77     5019.71     99.51 o
  10   2   9     1343.11     1293.92     51.83 o
  12   2   9       14.98      -24.97     21.08 o
  14   2   9        3.70      -23.81     26.87 o
  16   2   9      619.98      684.84     58.65 o
  18   2   9     2718.97     3054.67    175.22 o
 -27   3   9     1443.87     1435.68    134.45 o
 -25   3   9     2111.32     1922.05    114.67 o
 -23   3   9       23.19      -45.63     35.64 o
 -21   3   9        0.75      -29.99     28.96 o
 -19   3   9      620.22      655.13     51.43 o
 -17   3   9     2175.90     2098.97     77.89 o
 -15   3   9     7668.39     7615.64    133.37 o
 -13   3   9       61.99       20.85     18.31 o
 -11   3   9        0.04       -5.14     10.68 o
  -9   3   9      379.35      328.17     15.70 o
  -7   3   9      244.85      374.51     34.66 o
  -5   3   9     2225.52     2703.22     45.26 o
  -3   3   9     1308.80     1279.13     37.16 o
  -1   3   9     7871.88     7584.17     88.34 o
   1   3   9     5610.32     5743.11     69.11 o
   3   3   9     2260.51     1997.59     46.88 o
   5   3   9      734.22      705.21     31.12 o
   7   3   9     5399.58     5261.05    100.78 o
   9   3   9      397.20      304.18     30.18 o
  11   3   9       84.78       90.25     31.03 o
  13   3   9      170.30      150.46     36.83 o
  15   3   9      176.12      222.75     41.77 o
  17   3   9     1092.55      889.11     79.89 o
 -26   4   9     2267.19     2152.98    125.22 o
 -24   4   9     1244.31     1141.58     84.78 o
 -22   4   9     4118.59     4491.23    219.74 o
 -20   4   9     4639.27     4690.43    142.17 o
 -18   4   9     1922.46     1697.67     72.86 o
 -16   4   9     2933.49     2872.70    122.60 o
 -14   4   9        7.85      -15.56     10.92 o
 -12   4   9      288.01      250.01     21.15 o
 -10   4   9     1448.90     1462.65     44.88 o
  -8   4   9     5625.90     5519.54     86.39 o
  -6   4   9     3184.31     2980.55     50.47 o
  -4   4   9    19279.18    19625.74    221.94 o
  -2   4   9     1369.29     1413.16     30.52 o
   0   4   9    18510.38    17190.73    174.47 o
   2   4   9    12290.79    11735.40    150.88 o
   4   4   9     5226.63     5127.09     85.63 o
   6   4   9    17105.56    16939.02    211.11 o
   8   4   9      934.69      784.63     48.47 o
  10   4   9     2364.99     2356.48     82.24 o
  12   4   9     7207.54     7384.36    181.96 o
  14   4   9     4897.71     5053.46    134.84 o
  16   4   9      823.45      887.37     78.68 o
 -23   5   9      797.56      631.01     82.05 o
 -21   5   9     3687.99     3314.95    112.71 o
 -19   5   9      256.05      203.12     39.58 o
 -17   5   9     5595.41     5536.87    185.85 o
 -15   5   9     4440.85     4188.01    129.30 o
 -13   5   9      704.09      676.67     55.13 o
 -11   5   9      196.35      277.93     39.59 o
  -9   5   9    11609.29    11681.71    200.93 o
  -7   5   9     4454.41     4651.17     79.19 o
  -5   5   9     2499.66     2560.61     48.99 o
  -3   5   9      434.96      460.32     32.43 o
  -1   5   9        9.76       23.16     11.41 o
   1   5   9     9103.66     9416.61    138.69 o
   3   5   9      672.01      645.55     30.15 o
   5   5   9     3665.43     3802.05     74.30 o
   7   5   9     1696.34     1817.78     77.31 o
   9   5   9     2446.44     2486.41     99.65 o
  11   5   9     5775.71     5645.14    170.49 o
  13   5   9     2331.08     2484.03     92.67 o
  15   5   9     1098.44     1200.29     86.95 o
 -22   6   9      347.26      288.86     45.53 o
 -20   6   9       13.23       -1.88     28.96 o
 -18   6   9      282.65      174.11     29.89 o
 -16   6   9     1282.57     1560.78    106.02 o
 -14   6   9      163.17       30.01     47.23 o
 -12   6   9     2290.81     2382.87    117.68 o
 -10   6   9       45.91      -28.40     31.32 o
  -8   6   9      334.23      319.44     27.18 o
  -6   6   9     7860.34     7796.57    137.95 o
  -4   6   9       37.94       10.77     14.56 o
  -2   6   9     4912.88     4961.19    111.39 o
   0   6   9     4047.08     3736.55    107.29 o
   2   6   9     3111.79     2926.92     96.35 o
   4   6   9     1574.08     1619.93     63.97 o
   6   6   9        5.68      -33.31     25.68 o
   8   6   9     2709.15     2686.45    100.23 o
  10   6   9        1.59      -27.19     29.97 o
  12   6   9      297.10      265.78     47.69 o
  14   6   9       34.52       76.64     53.31 o
 -21   7   9      289.53      450.10    119.06 o
 -19   7   9      950.20     1097.38    104.02 o
 -17   7   9      834.66      855.08     88.30 o
 -15   7   9     7885.23     8010.75    247.34 o
 -13   7   9     1934.47     2014.80    111.57 o
 -11   7   9     6532.56     6645.98    312.35 o
  -9   7   9     3077.62     3017.10     99.50 o
  -7   7   9     3366.53     3614.43    227.94 o
  -5   7   9      904.11      962.18     91.97 o
  -3   7   9     7084.49     7024.44    250.59 o
  -1   7   9     4083.53     4305.73    145.90 o
   1   7   9     1111.61     1032.54    150.95 o
   3   7   9     9044.09     8335.07    334.76 o
   5   7   9     5232.02     5089.79    282.66 o
   7   7   9     1580.64     1418.84    133.22 o
   9   7   9     2932.85     2820.34    108.53 o
  11   7   9     2214.36     2248.88    128.95 o
 -18   8   9      638.55      483.37    122.63 o
 -16   8   9     1926.07     1965.39    190.27 o
 -14   8   9      995.71      878.49    134.45 o
 -12   8   9      463.61      580.43    112.46 o
 -10   8   9     4438.45     4545.03    279.91 o
  -8   8   9     2892.02     2915.42    133.22 o
  -6   8   9     5333.39     5581.35    332.70 o
  -4   8   9      881.67      849.29     69.53 o
  -2   8   9     1271.06     1145.92     80.13 o
   0   8   9     1775.52     1750.49     99.23 o
   2   8   9     2421.83     2391.38    117.02 o
   4   8   9     2801.35     2558.41    124.88 o
   6   8   9     2773.00     2585.02    135.55 o
   8   8   9     3555.64     3391.25    153.46 o
 -13   9   9      257.76      208.42     89.36 o
 -11   9   9       19.19      103.66     82.49 o
  -9   9   9       92.99       65.16     72.04 o
  -7   9   9      352.03      344.41     51.71 o
  -5   9   9      347.41      288.67     51.73 o
  -3   9   9      418.43      303.54     55.55 o
  -1   9   9       52.58       72.76     58.57 o
   1   9   9      167.01      172.09     98.30 o
   3   9   9      172.27      166.78     52.62 o
   5   9   9        8.01       86.18     48.22 o
 -28   0  10     3604.34     3090.52    218.32 o
 -26   0  10     6407.34     6348.21    305.75 o
 -24   0  10     3873.85     3821.08    218.32 o
 -22   0  10    11204.14    10403.55    389.06 o
 -20   0  10    28888.01    28392.06    822.95 o
 -18   0  10     5438.25     5330.72    152.53 o
 -16   0  10    17744.20    18622.55    384.38 o
 -14   0  10     3338.91     3661.61    152.60 o
 -12   0  10    25378.21    25038.64    528.74 o
 -10   0  10     5174.20     4848.61     90.86 o
  -8   0  10    20651.68    19915.78    317.91 o
  -6   0  10    19734.54    18507.20    257.42 o
  -4   0  10    26194.91    25862.56    348.32 o
  -2   0  10    22830.54    21337.99    295.78 o
   0   0  10    15578.66    14309.68    213.43 o
   2   0  10      398.29      299.57     33.81 o
   4   0  10    34775.47    32572.30    882.02 o
   6   0  10    39108.71    36631.60    581.93 o
   8   0  10     2616.65     2139.09     82.43 o
  10   0  10    12765.58    12616.98    255.02 o
  12   0  10    12345.34    11933.78    253.33 o
  14   0  10     2485.25     2459.47    104.53 o
  16   0  10     4306.83     3757.29    247.19 o
  18   0  10     9668.55     9508.56    432.23 o
 -27   1  10      283.20      364.95     69.67 o
 -25   1  10     4950.00     4766.78    179.71 o
 -23   1  10     1964.80     2121.41    185.73 o
 -21   1  10     5025.37     5081.63    137.09 o
 -19   1  10     2511.39     2295.45     83.38 o
 -17   1  10     5285.91     5301.05    103.91 o
 -15   1  10      242.05      100.95     18.56 o
 -13   1  10     6079.39     5992.70    129.05 o
 -11   1  10        6.00       -2.00      8.88 o
  -9   1  10     4123.19     4793.20     66.74 o
  -7   1  10    18692.68    19962.03    193.79 o
  -5   1  10     1078.86     1518.00     31.67 o
  -3   1  10     6555.72     6700.04     80.71 o
  -1   1  10     5413.93     5423.76     76.06 o
   1   1  10     3493.88     3248.70     50.90 o
   3   1  10     2797.31     3008.93     53.21 o
   5   1  10     1212.06     1251.67     42.13 o
   7   1  10     4259.50     4379.58    121.73 o
   9   1  10     2638.80     2798.29     69.00 o
  11   1  10     1332.16     1253.61     65.99 o
  13   1  10     1673.23     1621.79     60.21 o
  15   1  10      394.09      402.31     45.26 o
  17   1  10     5497.65     5487.80    218.70 o
 -26   2  10      516.55      437.05     70.46 o
 -24   2  10      492.36      502.97     70.23 o
 -22   2  10      714.47      761.51     57.54 o
 -20   2  10     1477.01     1490.07     71.38 o
 -18   2  10     4675.02     4348.89    164.00 o
 -16   2  10     6502.15     6694.96    145.09 o
 -14   2  10    20293.85    21807.71    343.17 o
 -12   2  10      176.55      126.83     16.38 o
 -10   2  10     9715.74    10288.58    159.14 o
  -8   2  10    12871.96    14612.69    172.17 o
  -6   2  10     4791.80     4820.74     76.80 o
  -4   2  10     1478.72     1435.87     29.11 o
  -2   2  10    13894.63    14008.09    156.33 o
   0   2  10     4121.02     4012.92     56.90 o
   2   2  10    13522.19    12995.36    156.97 o
   4   2  10     5688.05     5107.46     78.49 o
   6   2  10      623.96      678.48     36.77 o
   8   2  10      281.43      279.16     30.11 o
  10   2  10     1340.37     1401.16     73.16 o
  12   2  10       98.88       94.83     33.23 o
  14   2  10        0.68       -8.07     29.55 o
  16   2  10      482.99      542.01     67.35 o
  18   2  10       18.93       53.14     47.04 o
 -27   3  10     1151.65     1363.93    106.56 o
 -25   3  10      559.84      424.21     67.22 o
 -23   3  10     4821.25     4498.99    136.44 o
 -21   3  10     3262.06     3340.41    109.48 o
 -19   3  10     2088.54     2255.41     85.64 o
 -17   3  10     5143.24     5361.53    131.80 o
 -15   3  10     7677.61     7521.00    132.52 o
 -13   3  10     8211.57     8562.56    127.06 o
 -11   3  10     5343.46     5537.71     86.68 o
  -9   3  10     8135.96     8081.34    155.18 o
  -7   3  10       65.02      146.07     19.85 o
  -5   3  10     7926.56     8031.38    111.33 o
  -3   3  10     5685.49     5578.20     74.59 o
  -1   3  10    18563.46    17957.16    180.75 o
   1   3  10    15428.30    14670.81    153.17 o
   3   3  10    10588.52    10483.60    130.50 o
   5   3  10     6808.36     6574.75    103.15 o
   7   3  10    13444.28    13442.13    262.53 o
   9   3  10     1338.64     1386.50     54.14 o
  11   3  10     4816.05     4940.21    125.98 o
  13   3  10     1908.18     2083.62    107.75 o
  15   3  10     1549.71     1674.00     97.87 o
  17   3  10      959.80      826.12     79.95 o
 -26   4  10        0.63      -52.85    104.07 o
 -24   4  10      235.83      232.58     47.18 o
 -22   4  10      110.23       78.39     38.30 o
 -20   4  10     1412.55     1416.99     73.39 o
 -18   4  10      220.54      243.13     38.53 o
 -16   4  10      127.51       74.36     20.84 o
 -14   4  10       32.50       10.24     11.75 o
 -12   4  10      186.58      134.74     13.57 o
 -10   4  10     5579.04     5658.25     97.93 o
  -8   4  10     5819.84     6044.99     95.11 o
  -6   4  10    15063.65    15275.40    179.17 o
  -4   4  10    11881.35    12062.13    148.82 o
  -2   4  10     2056.07     2181.57     47.50 o
   0   4  10      840.86      932.40     27.97 o
   2   4  10     1352.26     1402.28     40.73 o
   4   4  10      298.56      353.49     25.19 o
   6   4  10     7220.13     7514.27    116.62 o
   8   4  10      141.65      145.95     32.29 o
  10   4  10     1246.17     1199.65     63.07 o
  12   4  10     2660.16     2517.70     92.24 o
  14   4  10      148.00      166.94     47.78 o
  16   4  10       25.37       50.11     49.30 o
 -25   5  10       37.86       39.25     41.08 o
 -23   5  10      354.12      276.67     53.97 o
 -21   5  10      113.02      142.14     50.09 o
 -19   5  10     5178.00     5218.82    136.82 o
 -17   5  10      599.75      532.12     52.90 o
 -15   5  10       59.11      -23.61     21.58 o
 -13   5  10     1589.69     1618.80     76.84 o
 -11   5  10        1.01        5.47     15.95 o
  -9   5  10      503.27      497.28     24.34 o
  -7   5  10     5926.05     5863.70     95.82 o
  -5   5  10      162.79      150.46     17.04 o
  -3   5  10      604.29      566.35     26.57 o
  -1   5  10       59.71       36.33     13.07 o
   1   5  10      245.25      292.46     22.58 o
   3   5  10     5779.14     5583.57    104.68 o
   5   5  10     5997.15     6237.28    120.03 o
   7   5  10       99.63      138.36     26.77 o
   9   5  10     2151.25     2062.27     78.94 o
  11   5  10     1658.52     1951.84     81.43 o
  13   5  10     1277.79     1287.61     86.58 o
  15   5  10      272.89      257.91     94.10 o
 -22   6  10      157.44      135.67     72.18 o
 -20   6  10       18.82       31.70     41.90 o
 -18   6  10      928.35      824.42     71.57 o
 -16   6  10      983.40     1027.50     90.15 o
 -14   6  10     1825.66     1766.66    106.67 o
 -12   6  10        3.29       -0.03     36.80 o
 -10   6  10        8.09       21.91     23.03 o
  -8   6  10     3549.09     3819.69     96.08 o
  -6   6  10     1101.73     1158.96     43.46 o
  -4   6  10     1102.28     1021.79     41.63 o
  -2   6  10     2061.98     2141.83     67.46 o
   0   6  10      724.27      752.87     66.29 o
   2   6  10      849.12      834.85     57.06 o
   4   6  10     3285.76     3357.59     93.93 o
   6   6  10       27.08       16.07     29.85 o
   8   6  10      619.23      655.84     57.40 o
  10   6  10     2394.34     2570.00    106.47 o
  12   6  10     2037.66     2037.98    127.95 o
 -21   7  10      208.83      164.20     66.88 o
 -19   7  10      826.24      737.75     92.95 o
 -17   7  10      456.56      324.97     67.05 o
 -15   7  10      577.79      578.23     76.77 o
 -13   7  10     2024.17     2168.98    116.00 o
 -11   7  10     2234.84     2280.77    175.70 o
  -9   7  10     5075.08     5091.26    198.79 o
  -7   7  10     5690.28     5975.06    166.63 o
  -5   7  10     2350.97     2267.73     98.47 o
  -3   7  10     1711.00     1573.23     70.91 o
  -1   7  10     2942.81     2852.18    129.78 o
   1   7  10        0.66       31.31     34.91 o
   3   7  10     1678.84     1578.02     97.01 o
   5   7  10      325.45      222.75     57.06 o
   7   7  10       82.34       22.46     49.08 o
   9   7  10        1.82       22.63     45.68 o
  11   7  10      660.29      537.17     81.80 o
 -18   8  10      333.47      246.36    107.23 o
 -16   8  10        1.37      107.23     78.91 o
 -14   8  10      545.88      691.79    124.83 o
 -12   8  10      805.20      815.52    125.38 o
 -10   8  10       22.66       36.31     33.06 o
  -8   8  10        5.95       26.70     32.83 o
  -6   8  10      437.66      436.58     75.48 o
  -4   8  10      432.93      510.62    150.40 o
  -2   8  10      318.11      373.81     56.74 o
   0   8  10      831.20      813.63     75.73 o
   2   8  10       55.27       84.13     45.58 o
   4   8  10      328.52      373.22    113.01 o
   6   8  10      785.01      667.06    116.58 o
   8   8  10      354.27      434.87     73.87 o
 -13   9  10      229.35      128.40     83.86 o
 -11   9  10     3067.07     3391.32    234.26 o
  -9   9  10     2198.50     2029.46    186.15 o
  -7   9  10     6263.93     6058.71    188.27 o
  -5   9  10     3603.18     3693.23    144.68 o
  -3   9  10     2798.23     2559.64    122.61 o
  -1   9  10      571.79      455.94     65.86 o
   1   9  10     2032.85     2174.12    118.90 o
   3   9  10      147.23      130.08     53.63 o
 -27   1  11     1718.18     1515.19    109.58 o
 -25   1  11     2000.98     1971.63    115.93 o
 -23   1  11     2365.98     2273.30    115.72 o
 -21   1  11     9559.22     9075.09    314.42 o
 -19   1  11     2403.94     2316.58     84.19 o
 -17   1  11     5301.24     5459.91    106.80 o
 -15   1  11    17376.85    17249.96    297.44 o
 -13   1  11    17957.55    18077.94    304.10 o
 -11   1  11     3990.24     3861.21     63.74 o
  -9   1  11    39974.20    40413.60    430.75 o
  -7   1  11    23685.55    23612.59    243.26 o
  -5   1  11     9362.44     8695.21     99.17 o
  -3   1  11    24255.10    23130.07    226.27 o
  -1   1  11    10662.89     9804.60    120.32 o
   1   1  11     1584.80     1875.29     45.55 o
   3   1  11    13100.21    12684.03    149.87 o
   5   1  11     8963.98     8530.42    128.15 o
   7   1  11     6109.91     5589.35    100.17 o
   9   1  11     4856.31     4994.74     98.24 o
  11   1  11     3397.12     3442.21     83.23 o
  13   1  11      620.30      651.43     44.84 o
  15   1  11     2479.01     2513.10     97.76 o
  17   1  11     1549.51     1681.07    130.65 o
 -28   2  11      605.86      698.70    100.08 o
 -26   2  11      278.36      205.11     60.99 o
 -24   2  11     4508.77     4658.87    234.81 o
 -22   2  11      254.29      259.87     41.85 o
 -20   2  11     2170.38     2261.23    137.79 o
 -18   2  11     1209.93     1149.05     60.77 o
 -16   2  11     1865.40     1656.55     67.29 o
 -14   2  11     9877.91    10589.44    175.94 o
 -12   2  11    18047.48    18922.75    220.76 o
 -10   2  11     2868.56     2701.09     52.00 o
  -8   2  11      371.00      391.12     18.66 o
  -6   2  11      169.73      310.13     16.32 o
  -4   2  11     3022.86     3022.10     48.22 o
  -2   2  11    17143.10    17077.13    187.85 o
   0   2  11     1701.24     1446.02     32.21 o
   2   2  11     6361.40     5806.62     84.45 o
   4   2  11     1116.88      976.65     33.42 o
   6   2  11     1920.36     1864.91     53.75 o
   8   2  11     1838.79     1888.27     86.18 o
  10   2  11     4287.81     4155.04     95.28 o
  12   2  11      866.12     1069.94    105.13 o
  14   2  11      905.87     1124.16     63.05 o
  16   2  11     1460.19     1516.74    118.19 o
 -27   3  11     1061.20      988.23    111.50 o
 -25   3  11        5.12       25.35     42.49 o
 -23   3  11      139.56       77.89     47.55 o
 -21   3  11      950.07      796.15     58.53 o
 -19   3  11       57.30       23.87     30.17 o
 -17   3  11      103.17       -5.32     27.37 o
 -15   3  11      464.66      510.15     37.07 o
 -13   3  11      497.25      515.14     26.25 o
 -11   3  11     1708.00     1928.24     51.44 o
  -9   3  11     1079.56     1221.65     39.19 o
  -7   3  11     3206.58     3457.11     65.86 o
  -5   3  11      365.82      198.11     14.89 o
  -3   3  11      490.85      454.87     25.20 o
  -1   3  11      800.01      968.41     27.94 o
   1   3  11    24408.75    24272.69    237.92 o
   3   3  11     1408.75     1298.19     38.55 o
   5   3  11      488.21      496.35     29.25 o
   7   3  11       11.72       -5.88     20.33 o
   9   3  11     3040.48     2992.60     98.74 o
  11   3  11      704.59      806.40     57.01 o
  13   3  11     1495.69     1726.99     83.19 o
  15   3  11      540.31      565.30     68.87 o
  17   3  11      339.62      166.67     62.07 o
 -26   4  11     1889.14     1879.41    115.22 o
 -24   4  11      760.00      530.15     65.64 o
 -22   4  11     5495.31     5429.56    150.82 o
 -20   4  11     4630.19     4485.66    129.03 o
 -18   4  11     6186.09     5671.92    140.61 o
 -16   4  11     7361.36     7505.20    121.76 o
 -14   4  11     4130.87     3782.10     78.10 o
 -12   4  11      725.23      689.58     31.95 o
 -10   4  11     7411.13     7598.01    133.17 o
  -8   4  11     6664.72     6512.04    103.05 o
  -6   4  11       15.78        6.95     12.51 o
  -4   4  11     7588.20     7527.08    119.52 o
  -2   4  11     2096.86     2250.67     46.42 o
   0   4  11     1147.29     1453.80     34.83 o
   2   4  11     1096.55     1183.20     36.41 o
   4   4  11     6023.43     5588.78     95.24 o
   6   4  11     3998.67     4070.52     91.28 o
   8   4  11     2717.35     2904.69     91.22 o
  10   4  11     3252.82     3162.73    100.56 o
  12   4  11     4997.73     4972.75    133.96 o
  14   4  11     2794.91     2772.25    120.95 o
  16   4  11      818.74      752.10     78.68 o
 -25   5  11     2344.42     2347.72    190.50 o
 -23   5  11      197.74      213.54     45.76 o
 -21   5  11     2451.30     2551.21     96.14 o
 -19   5  11      147.25      134.58     43.73 o
 -17   5  11      898.22      947.67     60.67 o
 -15   5  11      895.55      756.69     60.66 o
 -13   5  11       32.60       -4.07     29.24 o
 -11   5  11     7205.64     7232.02    131.69 o
  -9   5  11     7901.63     7848.39    170.14 o
  -7   5  11      187.97      168.39     18.62 o
  -5   5  11      441.99      382.00     27.15 o
  -3   5  11      256.35      348.21     23.55 o
  -1   5  11     1049.13     1063.65     36.69 o
   1   5  11     1130.58     1058.68     45.95 o
   3   5  11      442.31      481.85     42.08 o
   5   5  11     2628.77     2769.40     74.63 o
   7   5  11      148.17      132.61     28.38 o
   9   5  11     1477.20     1482.88     70.27 o
  11   5  11     2374.38     2549.85    149.38 o
  13   5  11     1037.93     1024.82     99.77 o
 -22   6  11      923.65     1043.77     84.60 o
 -20   6  11       18.79      -46.39     41.19 o
 -18   6  11     1068.29      819.63     89.24 o
 -16   6  11     3530.64     3524.26    154.97 o
 -14   6  11      287.65      210.94     55.36 o
 -12   6  11      321.18      305.05     55.72 o
 -10   6  11      378.98      420.64     38.83 o
  -8   6  11      302.35      295.84     29.31 o
  -6   6  11     1648.70     1575.13     50.61 o
  -4   6  11     2198.41     2380.72     62.13 o
  -2   6  11      329.20      397.85     35.41 o
   0   6  11     2521.07     2555.32     91.19 o
   2   6  11      867.33      908.67     59.58 o
   4   6  11      361.02      358.13     45.67 o
   6   6  11        6.14      -44.01     26.70 o
   8   6  11      457.75      434.22     53.51 o
  10   6  11       55.33       32.01     48.85 o
  12   6  11       92.99       97.12     89.22 o
 -21   7  11     1043.00     1006.70    104.97 o
 -19   7  11     2103.80     2033.77    132.28 o
 -17   7  11      265.80      373.42    150.13 o
 -15   7  11     3395.52     3982.23    165.61 o
 -13   7  11      570.96      495.79     71.63 o
 -11   7  11     5078.13     5094.51    139.57 o
  -9   7  11        3.80       17.38     28.37 o
  -7   7  11     1969.01     1879.73     88.10 o
  -5   7  11       48.89        1.67     31.47 o
  -3   7  11     2897.23     3036.61    134.68 o
  -1   7  11     2157.53     1985.73    217.35 o
   1   7  11     1383.57     1503.42    169.24 o
   3   7  11     3441.95     3547.03    167.59 o
   5   7  11      729.59      607.36     89.36 o
   7   7  11        3.65       -2.73     43.18 o
   9   7  11      482.85      634.84     82.52 o
 -16   8  11     4180.82     4957.47    295.30 o
 -14   8  11      933.73      862.81    136.93 o
 -12   8  11      645.78      472.38    105.86 o
 -10   8  11     4377.93     4580.56    142.81 o
  -8   8  11     7455.48     7600.80    208.35 o
  -6   8  11     7688.31     7724.07    222.99 o
  -4   8  11     3324.21     3807.73    143.18 o
  -2   8  11     5676.63     5767.83    187.00 o
   0   8  11     1945.20     2053.83    113.29 o
   2   8  11     1895.24     1904.60    111.59 o
   4   8  11     2096.18     2328.98    125.11 o
   6   8  11     1017.81     1085.70    112.32 o
 -11   9  11       97.78      186.97     78.64 o
  -9   9  11      213.40      315.44     52.85 o
  -7   9  11      132.11      113.13     46.74 o
  -5   9  11       15.51       56.17     42.97 o
  -3   9  11      139.80      127.43     64.34 o
  -1   9  11       12.79      -57.37     35.26 o
   1   9  11      344.58      369.69    124.83 o
 -28   0  12     4490.17     4561.81    268.08 o
 -26   0  12    10314.51     9728.25    398.69 o
 -24   0  12     2265.37     2166.66    162.22 o
 -22   0  12    19580.25    19752.08    625.53 o
 -20   0  12     7351.32     6851.93    284.58 o
 -18   0  12        9.78       33.45     28.73 o
 -16   0  12     9243.98     9395.41    396.08 o
 -14   0  12    11370.73    10462.57    317.71 o
 -12   0  12     1621.83     1534.18     57.14 o
 -10   0  12    15880.16    17018.93    284.26 o
  -8   0  12     1978.88     1952.05     62.83 o
  -6   0  12     3800.06     3144.85     71.86 o
  -4   0  12    59332.91    59147.68    970.22 o
  -2   0  12     4018.41     3783.36     83.45 o
   0   0  12    10084.09     9956.86    166.63 o
   2   0  12       72.53       78.05     16.11 o
   4   0  12     3225.60     2699.91     89.03 o
   6   0  12     2215.73     2121.12     83.16 o
   8   0  12    11756.23    11558.24    241.47 o
  10   0  12     1583.89     1592.78     82.52 o
  12   0  12     1149.70     1302.38     80.70 o
  14   0  12     1203.32     1204.09     83.48 o
  16   0  12     1197.76     1384.41    170.75 o
 -27   1  12      505.09      393.75     70.32 o
 -25   1  12      753.61      762.22     81.32 o
 -23   1  12       27.51       51.18     46.07 o
 -21   1  12     6704.05     6329.63    157.64 o
 -19   1  12     2636.63     2494.62     87.21 o
 -17   1  12     3371.70     3089.93    147.41 o
 -15   1  12     2947.84     3222.94     93.12 o
 -13   1  12     3631.74     3644.70     65.44 o
 -11   1  12      212.02      124.56     16.02 o
  -9   1  12    22093.32    21704.37    247.14 o
  -7   1  12     4867.78     5302.58     74.79 o
  -5   1  12     1734.14     1538.36     34.47 o
  -3   1  12      895.39      784.77     26.25 o
  -1   1  12     9397.09     8170.74    107.69 o
   1   1  12     4465.37     3926.81     60.94 o
   3   1  12     2468.75     2363.38     49.10 o
   5   1  12       17.12        6.88     17.91 o
   7   1  12     3595.54     3340.75     76.27 o
   9   1  12      682.05      679.85     45.80 o
  11   1  12       45.88       29.28     24.81 o
  13   1  12     2856.10     2879.33     91.50 o
  15   1  12      191.09      216.03     54.02 o
  17   1  12     2079.58     2229.75    148.52 o
 -28   2  12     1961.86     1896.15    169.65 o
 -26   2  12      114.23       10.99     83.45 o
 -24   2  12     3254.34     2902.61    134.69 o
 -22   2  12       37.82       37.21     31.85 o
 -20   2  12      499.85      432.14     46.44 o
 -18   2  12     2411.99     2285.36     84.02 o
 -16   2  12     1168.62     1299.96     60.44 o
 -14   2  12     2014.11     2123.89     50.87 o
 -12   2  12     3440.99     3459.60    117.70 o
 -10   2  12     5797.20     6191.86     84.80 o
  -8   2  12    18064.96    18614.56    218.07 o
  -6   2  12     9037.72     9467.12    114.15 o
  -4   2  12      337.65      408.07     19.72 o
  -2   2  12     7820.16     7557.64    100.81 o
   0   2  12     3547.47     3460.27     53.32 o
   2   2  12     3811.51     3807.42     66.16 o
   4   2  12     1487.81     1430.97     40.89 o
   6   2  12     1472.31     1317.76     48.05 o
   8   2  12       96.13       58.86     23.11 o
  10   2  12     3124.03     2909.40     96.79 o
  12   2  12      290.61      181.79     36.44 o
  14   2  12      844.28      873.37     66.99 o
  16   2  12      414.23      346.06     64.24 o
 -27   3  12      329.35      333.07     68.52 o
 -25   3  12     1414.50     1566.04    101.71 o
 -23   3  12     3770.12     3715.68    123.11 o
 -21   3  12     1950.83     1851.32    120.54 o
 -19   3  12     4158.04     4568.70    126.20 o
 -17   3  12     6571.56     6534.29    151.32 o
 -15   3  12     6120.59     6320.65    108.42 o
 -13   3  12    12076.44    12878.04    247.06 o
 -11   3  12    11878.53    11623.43    219.40 o
  -9   3  12    18599.27    18631.43    392.58 o
  -7   3  12     9955.25    10407.26    135.90 o
  -5   3  12     4593.96     4094.66     84.66 o
  -3   3  12     5591.05     5102.46     74.28 o
  -1   3  12     7206.81     6983.40     95.46 o
   1   3  12     4554.34     4024.63     68.55 o
   3   3  12     3443.22     3387.11     63.98 o
   5   3  12     2770.63     2713.64     62.06 o
   7   3  12     1586.73     1545.32     52.83 o
   9   3  12     1510.65     1487.53     65.25 o
  11   3  12     3303.42     3477.82    118.17 o
  13   3  12     2706.04     2952.92    133.35 o
  15   3  12     2658.27     2810.77    127.93 o
 -26   4  12      326.87      304.43     65.41 o
 -24   4  12     1542.90     1438.47     81.49 o
 -22   4  12      923.37      932.69     87.31 o
 -20   4  12     2252.70     2272.35     89.86 o
 -18   4  12      188.21      254.30     42.39 o
 -16   4  12      705.93      734.88     37.70 o
 -14   4  12     2778.11     2622.28     98.14 o
 -12   4  12      131.77      163.67     17.71 o
 -10   4  12        6.70       23.46     17.15 o
  -8   4  12       71.40       87.59     14.70 o
  -6   4  12       25.42       39.19     14.45 o
  -4   4  12     2046.88     1997.90     42.97 o
  -2   4  12     2953.09     3086.69     51.74 o
   0   4  12     4441.17     4343.39     65.73 o
   2   4  12        6.33        2.06     14.10 o
   4   4  12     1120.87     1095.80     38.86 o
   6   4  12      559.72      528.91     36.16 o
   8   4  12      344.39      333.27     42.68 o
  10   4  12     3025.10     3013.35    123.90 o
  12   4  12      385.58      322.13     57.65 o
  14   4  12       11.35      -32.19     42.27 o
 -25   5  12      379.95      368.24     62.04 o
 -23   5  12     2358.35     2207.40     95.80 o
 -21   5  12      238.14      160.96     39.65 o
 -19   5  12     3489.95     3334.62     94.36 o
 -17   5  12     4151.26     4286.18    123.16 o
 -15   5  12     1358.43     1413.85     60.51 o
 -13   5  12      434.18      381.38     33.99 o
 -11   5  12    12156.95    12159.15    197.43 o
  -9   5  12      681.96      761.91     40.88 o
  -7   5  12     8270.87     8335.95    125.89 o
  -5   5  12     5417.33     5328.77     93.01 o
  -3   5  12      122.58      128.02     18.45 o
  -1   5  12     2855.15     2800.87     73.86 o
   1   5  12      108.71       93.56     20.10 o
   3   5  12      276.55      385.60     33.78 o
   5   5  12      105.74       92.51     28.16 o
   7   5  12      279.01      314.23     39.59 o
   9   5  12      326.08      343.92     51.39 o
  11   5  12      591.41      571.36     80.33 o
  13   5  12      786.88      641.07     87.93 o
 -22   6  12     3145.07     3215.09    135.75 o
 -20   6  12     2778.73     2824.18    148.65 o
 -18   6  12     3901.34     3692.27    164.95 o
 -16   6  12     9210.56     8999.41    266.82 o
 -14   6  12     4027.30     3933.62    204.16 o
 -12   6  12     1889.98     1970.70     94.25 o
 -10   6  12     4574.64     4554.42    110.43 o
  -8   6  12     9480.52     8960.08    158.03 o
  -6   6  12     1598.77     1519.20     55.19 o
  -4   6  12      123.36      126.60     22.44 o
  -2   6  12     6470.80     6122.59    132.60 o
   0   6  12     4542.98     4607.49    129.07 o
   2   6  12     3788.05     3821.45    187.25 o
   4   6  12     3843.81     3904.56    128.22 o
   6   6  12      368.16      329.60     48.98 o
   8   6  12       62.01       86.73     37.52 o
  10   6  12     1256.59     1186.79    110.26 o
  12   6  12     1057.04     1031.51    103.42 o
 -19   7  12     2510.42     2390.51    193.02 o
 -17   7  12     2502.90     2535.90    166.90 o
 -15   7  12      597.62      645.15     77.60 o
 -13   7  12      472.25      538.14     68.97 o
 -11   7  12      321.61      379.57     39.38 o
  -9   7  12      188.57      169.29     38.22 o
  -7   7  12     1382.89     1348.99     79.19 o
  -5   7  12        2.04      -16.17     30.99 o
  -3   7  12      300.63      388.44     54.68 o
  -1   7  12     1323.30     1288.12     85.00 o
   1   7  12      217.59      117.27     45.97 o
   3   7  12     1392.81     1345.31    120.02 o
   5   7  12      473.40      473.81     71.84 o
   7   7  12      257.87      190.86     69.29 o
   9   7  12      127.71      115.15     60.49 o
 -16   8  12      148.93      156.45     87.71 o
 -14   8  12      501.49      598.03    121.81 o
 -12   8  12       83.59      183.95     78.91 o
 -10   8  12       86.46       72.20     33.35 o
  -8   8  12       27.31      138.52     95.41 o
  -6   8  12     1029.00     1093.37     77.52 o
  -4   8  12     1262.91     1242.72     85.36 o
  -2   8  12      188.97      152.60     49.09 o
   0   8  12      618.53      609.07     72.04 o
   2   8  12      319.49      401.21     72.04 o
   4   8  12     1037.19     1082.28     95.54 o
   6   8  12      112.26       57.05     54.13 o
 -11   9  12      433.05      458.90    112.73 o
  -9   9  12      708.63      685.21     90.05 o
  -7   9  12      280.52      187.87    117.82 o
  -5   9  12     1324.13     1293.94     92.53 o
  -3   9  12     1714.83     1641.14    106.50 o
  -1   9  12      291.74      162.68     54.01 o
 -27   1  13     1024.42     1116.77    172.12 o
 -25   1  13     6057.61     5929.13    202.20 o
 -23   1  13     9878.40     9974.42    428.80 o
 -21   1  13     9907.00     9684.81    257.32 o
 -19   1  13     1273.24     1467.44     68.24 o
 -17   1  13     6728.11     6807.90    178.04 o
 -15   1  13     2816.12     2628.29     64.74 o
 -13   1  13    12010.23    12239.29    156.66 o
 -11   1  13     5052.00     5339.99     84.35 o
  -9   1  13     6158.84     6620.19     96.85 o
  -7   1  13    14626.78    15155.21    159.66 o
  -5   1  13    12996.48    13362.25    145.06 o
  -3   1  13    23783.46    24441.24    305.81 o
  -1   1  13    17961.13    17532.31    198.82 o
   1   1  13      360.52      299.26     20.53 o
   3   1  13     3418.80     3383.39     83.03 o
   5   1  13     8339.80     8359.06    132.35 o
   7   1  13     4443.48     4314.10    100.15 o
   9   1  13     3925.62     3859.69     89.49 o
  11   1  13     3291.58     3215.36     85.47 o
  13   1  13      779.82      836.62     58.44 o
  15   1  13     1108.97     1335.06     93.56 o
 -28   2  13     2519.82     2456.56    137.16 o
 -26   2  13      338.95      306.79     63.84 o
 -24   2  13     4447.91     4338.04    254.06 o
 -22   2  13     2681.80     2893.59    102.72 o
 -20   2  13     4055.05     4300.07    123.42 o
 -18   2  13    11864.43    11792.93    232.13 o
 -16   2  13    11924.27    12202.55    178.97 o
 -14   2  13     9322.14    10057.50    233.26 o
 -12   2  13    26585.87    28087.27    411.66 o
 -10   2  13     9840.53    10089.34    131.25 o
  -8   2  13    16093.15    16261.11    195.44 o
  -6   2  13    24964.21    26260.73    256.37 o
  -4   2  13     2816.17     2617.45     48.32 o
  -2   2  13    26343.03    25593.27    293.78 o
   0   2  13     4880.87     4872.60     86.57 o
   2   2  13     5847.94     5750.17    111.85 o
   4   2  13     2887.02     2804.54     65.04 o
   6   2  13      925.58      838.66     41.77 o
   8   2  13      196.42      142.71     32.54 o
  10   2  13     1760.23     1854.71     72.43 o
  12   2  13        9.70      -20.70     29.18 o
  14   2  13      907.13      877.68     80.34 o
  16   2  13     2268.89     2053.69    115.73 o
 -27   3  13     1272.09     1106.94     97.24 o
 -25   3  13      177.99      158.06     54.31 o
 -23   3  13      473.97      414.08     63.19 o
 -21   3  13       42.65      -24.21     31.18 o
 -19   3  13     3219.64     2978.01    138.18 o
 -17   3  13       52.47        0.05     47.35 o
 -15   3  13      369.44      371.81     38.30 o
 -13   3  13     3171.70     3345.65    127.55 o
 -11   3  13        3.01        0.39     14.52 o
  -9   3  13     5312.40     5362.02     91.58 o
  -7   3  13      213.47      246.95     17.38 o
  -5   3  13     2309.59     2443.05     64.64 o
  -3   3  13       93.44      115.14     15.79 o
  -1   3  13     2212.48     2209.06     76.99 o
   1   3  13    14567.71    14268.09    170.17 o
   3   3  13     1296.62     1099.32     37.95 o
   5   3  13       44.82       72.06     19.02 o
   7   3  13       23.02       31.33     22.05 o
   9   3  13      115.51      135.44     32.29 o
  11   3  13      516.59      472.28     46.19 o
  13   3  13      688.93      659.23     63.16 o
  15   3  13       47.07       30.17     49.34 o
 -26   4  13      919.99      963.94    144.76 o
 -24   4  13      706.15      701.72     63.83 o
 -22   4  13     1421.15     1524.13     84.76 o
 -20   4  13      185.34      109.12     36.95 o
 -18   4  13     1392.55     1497.68     62.46 o
 -16   4  13       68.65      122.80     62.77 o
 -14   4  13      145.96      180.05     24.57 o
 -12   4  13      108.47      121.60     20.66 o
 -10   4  13     5028.08     5312.52    136.21 o
  -8   4  13      408.78      458.65     24.20 o
  -6   4  13     5338.05     5114.62     90.11 o
  -4   4  13     8804.14     8840.51    136.47 o
  -2   4  13      512.54      514.02     23.42 o
   0   4  13     6323.44     6217.83     84.74 o
   2   4  13      607.58      619.51     30.26 o
   4   4  13      303.09      311.81     26.69 o
   6   4  13     1620.60     1593.34     54.99 o
   8   4  13      355.82      416.44     41.57 o
  10   4  13       53.38       81.77     30.84 o
  12   4  13     6344.98     6500.74    165.65 o
  14   4  13      307.52      261.05     61.08 o
 -25   5  13      560.18      625.10     64.36 o
 -23   5  13     1873.75     1744.19     77.40 o
 -21   5  13     1825.42     1824.77     74.89 o
 -19   5  13       73.98       83.66     33.78 o
 -17   5  13     3573.17     3930.34    110.17 o
 -15   5  13     3004.16     2861.37     87.69 o
 -13   5  13       57.23       27.68     24.01 o
 -11   5  13      600.70      623.52     37.47 o
  -9   5  13    13821.98    13393.82    213.16 o
  -7   5  13      922.91      919.94     58.17 o
  -5   5  13     3021.28     3031.65     67.36 o
  -3   5  13      136.76      155.13     20.33 o
  -1   5  13     1566.68     1580.02     59.70 o
   1   5  13     2310.58     2256.77     60.02 o
   3   5  13     1732.03     1709.15     63.43 o
   5   5  13     1251.41     1181.62     54.65 o
   7   5  13     2734.96     2456.91     89.23 o
   9   5  13     1888.98     1804.33    118.99 o
  11   5  13     1438.06     1224.52    107.79 o
 -22   6  13       18.19       60.29     58.14 o
 -20   6  13      133.76      230.83     66.88 o
 -18   6  13      104.55       87.90     32.85 o
 -16   6  13       20.27       11.50     46.03 o
 -14   6  13     1389.38     1559.67     60.57 o
 -12   6  13     1100.34     1067.83     51.74 o
 -10   6  13      520.93      606.39     42.65 o
  -8   6  13     1126.51     1228.33     76.56 o
  -6   6  13      729.70      683.13     40.69 o
  -4   6  13       59.49       70.58     29.15 o
  -2   6  13      149.07      167.36     34.25 o
   0   6  13      179.80      120.42     45.37 o
   2   6  13     2472.11     2235.63    115.81 o
   4   6  13     2354.95     2297.18    145.80 o
   6   6  13      138.42      129.90     41.67 o
   8   6  13      155.02      248.84     61.38 o
  10   6  13      679.53      651.65    240.17 o
 -19   7  13     4679.54     5163.62    206.47 o
 -17   7  13     3728.19     3611.83    489.97 o
 -15   7  13     7202.23     7471.90    296.40 o
 -13   7  13     2482.41     2553.42     91.77 o
 -11   7  13     7388.38     7415.76    193.86 o
  -9   7  13     1135.94      955.90     67.09 o
  -7   7  13     5072.82     4818.32    154.65 o
  -5   7  13      101.72       42.93     36.35 o
  -3   7  13     2537.24     2417.37     91.00 o
  -1   7  13      490.36      572.82     67.45 o
   1   7  13     1843.21     1836.09    135.28 o
   3   7  13     1664.81     1553.41    104.49 o
   5   7  13      288.91      341.07     66.54 o
   7   7  13      181.75      105.65     56.37 o
 -16   8  13     5409.05     5715.81    325.82 o
 -14   8  13      641.15      593.91    124.83 o
 -12   8  13     2427.39     2465.81    201.82 o
 -10   8  13     2566.12     2850.16    113.40 o
  -8   8  13     2428.52     2345.55    109.00 o
  -6   8  13     1267.11     1266.56     86.89 o
  -4   8  13      583.27      701.13    160.44 o
  -2   8  13      549.17      510.65     67.86 o
   0   8  13      715.24      663.66     91.01 o
   2   8  13     1142.13     1110.33     94.97 o
   4   8  13     1030.99      931.20     93.89 o
  -9   9  13      558.49      700.94     70.69 o
  -7   9  13      505.84      603.35    122.36 o
  -5   9  13        1.14      -16.06     42.94 o
  -3   9  13        5.17       23.38     45.48 o
 -28   0  14       72.73       29.42     71.76 o
 -26   0  14      326.54      475.40    100.63 o
 -24   0  14        2.86      -95.41     48.67 o
 -22   0  14     7116.67     6733.42    294.48 o
 -20   0  14      359.51      299.98     75.34 o
 -18   0  14     1301.76     1188.14     70.15 o
 -16   0  14      129.03      125.75     24.49 o
 -14   0  14    11049.87    10942.67    231.61 o
 -12   0  14      362.85      489.98     37.39 o
 -10   0  14     5941.61     5693.72    176.49 o
  -8   0  14      218.80      327.48     27.77 o
  -6   0  14     7664.18     7406.57    132.93 o
  -4   0  14    14772.02    14467.22    223.87 o
  -2   0  14    25432.30    23689.22    410.76 o
   0   0  14     2425.35     2155.69     78.05 o
   2   0  14    11050.40    10250.52    165.75 o
   4   0  14    10305.77     9618.26    206.77 o
   6   0  14     8813.84     8897.45    242.61 o
   8   0  14     8121.83     8321.99    201.01 o
  10   0  14     3983.73     4136.77    137.78 o
  12   0  14     3290.69     3532.72    131.17 o
  14   0  14       21.29     -116.58     58.29 o
 -27   1  14        3.74       49.20     48.94 o
 -25   1  14      167.20       48.94     50.36 o
 -23   1  14       68.45      -19.12     69.43 o
 -21   1  14      229.49      144.80     52.89 o
 -19   1  14      144.38      193.29     65.07 o
 -17   1  14     7078.03     7022.58    122.50 o
 -15   1  14     1888.58     1952.52     54.55 o
 -13   1  14      223.33      215.02     20.88 o
 -11   1  14       53.05       15.35     15.58 o
  -9   1  14     5051.54     5280.87     85.03 o
  -7   1  14      250.46      128.09     16.54 o
  -5   1  14     8620.63     8023.06    100.44 o
  -3   1  14     2879.31     2947.72     54.18 o
  -1   1  14     6693.07     7274.01    131.04 o
   1   1  14      656.04      584.80     26.93 o
   3   1  14     3243.76     3167.28     61.19 o
   5   1  14      263.33      257.12     28.97 o
   7   1  14     3091.08     2985.79     76.75 o
   9   1  14      192.29      196.41     31.78 o
  11   1  14        5.57       20.52     26.64 o
  13   1  14      143.59       84.64     46.30 o
  15   1  14       34.88       13.73     57.27 o
 -28   2  14      925.58      916.71     95.39 o
 -26   2  14      326.57      268.74     63.19 o
 -24   2  14     1272.62     1259.54    103.38 o
 -22   2  14     1008.97      975.19     64.84 o
 -20   2  14     6308.15     6217.44    154.94 o
 -18   2  14     4767.97     4843.92    112.97 o
 -16   2  14     6358.46     6243.07    109.49 o
 -14   2  14      762.72      711.07     35.77 o
 -12   2  14      254.26      106.71     19.84 o
 -10   2  14      110.83      128.38     16.26 o
  -8   2  14     5106.67     5031.48     75.14 o
  -6   2  14      432.27      569.15     24.29 o
  -4   2  14       27.00       40.61     15.60 o
  -2   2  14     2104.09     2270.71     54.71 o
   0   2  14     1760.56     1838.47     38.07 o
   2   2  14      151.15      106.67     19.55 o
   4   2  14     2407.99     2319.50     67.08 o
   6   2  14       98.68       87.49     24.49 o
   8   2  14       79.63       47.99     24.91 o
  10   2  14     3564.81     3615.22    106.57 o
  12   2  14        0.48      -13.85     52.07 o
  14   2  14      386.83      362.33     64.56 o
 -27   3  14      849.87      852.43     87.94 o
 -25   3  14     4672.99     4345.38    169.14 o
 -23   3  14     4686.52     5024.57    145.85 o
 -21   3  14     5028.21     5108.50    141.10 o
 -19   3  14     5515.09     5357.42    123.62 o
 -17   3  14    14713.85    13937.76    264.36 o
 -15   3  14     6516.04     6322.13    146.26 o
 -13   3  14     5623.02     5691.79    111.28 o
 -11   3  14     3285.25     3120.68     66.71 o
  -9   3  14     4048.41     4079.90     77.26 o
  -7   3  14     5469.53     5601.10     84.97 o
  -5   3  14     6092.70     6203.27     95.47 o
  -3   3  14     4487.10     4471.73     79.72 o
  -1   3  14     7057.95     6539.34     86.61 o
   1   3  14     3544.99     3363.87     69.18 o
   3   3  14     1173.10     1218.60     41.22 o
   5   3  14     6458.61     6562.33    104.78 o
   7   3  14       32.57       26.49     23.45 o
   9   3  14       82.39      119.44     36.99 o
  11   3  14     1585.55     1573.15     82.56 o
  13   3  14      266.87      346.09     61.57 o
 -26   4  14      465.77      497.72     72.26 o
 -24   4  14     2448.16     2540.56    105.58 o
 -22   4  14     2543.29     2588.15     90.84 o
 -20   4  14      193.13      180.19     34.68 o
 -18   4  14       14.43       -2.60     27.12 o
 -16   4  14       28.12       39.46     27.49 o
 -14   4  14      971.18      967.79     42.93 o
 -12   4  14     4215.13     4318.74     96.24 o
 -10   4  14     5462.71     5566.62    128.92 o
  -8   4  14        2.36       23.93     16.25 o
  -6   4  14     3398.75     3297.01     70.21 o
  -4   4  14     1107.10     1175.69     41.94 o
  -2   4  14        2.68        5.93     13.06 o
   0   4  14      102.64      126.41     17.24 o
   2   4  14        5.33        4.54     17.05 o
   4   4  14      257.81      296.23     29.80 o
   6   4  14     1448.97     1548.97     56.09 o
   8   4  14      192.40      169.42     35.18 o
  10   4  14      796.42      859.82     65.54 o
  12   4  14        6.19      -43.23     37.80 o
 -25   5  14     1197.82     1278.20     72.37 o
 -23   5  14      973.27     1043.38     91.40 o
 -21   5  14      825.03      746.27     57.93 o
 -19   5  14     5014.94     4941.05    134.33 o
 -17   5  14      185.61      137.97     32.72 o
 -15   5  14      368.65      341.63     61.73 o
 -13   5  14     4043.91     4022.54    107.16 o
 -11   5  14     1972.62     2009.81     63.86 o
  -9   5  14     1724.72     1558.25     57.00 o
  -7   5  14    14124.48    13535.57    295.19 o
  -5   5  14     1166.85     1326.82     53.17 o
  -3   5  14     6754.71     6304.56    101.89 o
  -1   5  14     7102.28     6836.17    101.57 o
   1   5  14     3389.09     3491.56     85.69 o
   3   5  14     5008.24     4849.56    107.25 o
   5   5  14     1662.95     1562.15     69.95 o
   7   5  14      336.41      336.25     51.62 o
   9   5  14     1492.13     1545.70    115.23 o
  11   5  14      986.47      989.12    123.46 o
 -22   6  14     2526.91     2686.76    151.26 o
 -20   6  14     6404.43     6795.18    238.57 o
 -18   6  14     9544.89     9882.29    208.43 o
 -16   6  14    10850.99    11079.38    221.92 o
 -14   6  14     6576.54     6458.32    147.30 o
 -12   6  14     6218.25     6266.89    143.04 o
 -10   6  14    10105.21    10064.12    201.94 o
  -8   6  14    23077.08    22714.30    335.25 o
  -6   6  14     2470.92     2525.94     74.18 o
  -4   6  14     2313.48     2322.21     85.15 o
  -2   6  14     9246.12     8882.03    268.26 o
   0   6  14     1895.54     1946.60    106.63 o
   2   6  14     2815.78     2772.76    104.99 o
   4   6  14     4175.99     4272.96    137.63 o
   6   6  14       35.73       35.24     46.07 o
   8   6  14      425.73      404.97     86.47 o
  10   6  14     2086.82     1965.08    186.70 o
 -19   7  14      257.75      168.89     65.41 o
 -17   7  14     1326.72     1262.09    105.41 o
 -15   7  14      758.28      708.76     81.79 o
 -13   7  14     1460.25     1429.29     72.72 o
 -11   7  14      894.80      867.25     62.09 o
  -9   7  14     1854.65     1941.56     92.50 o
  -7   7  14     2382.38     2338.26    106.57 o
  -5   7  14       76.68       40.50     38.28 o
  -3   7  14      584.21      663.82     73.00 o
  -1   7  14       54.23      113.91     46.10 o
   1   7  14       93.77       39.11     44.39 o
   3   7  14     1085.57      855.49    104.35 o
   5   7  14      632.74      727.51     86.91 o
   7   7  14        8.55      -38.96     91.15 o
 -16   8  14     1825.03     1803.44    193.84 o
 -14   8  14     2594.59     3092.72    237.29 o
 -12   8  14      272.19      246.91     98.98 o
 -10   8  14      375.47      414.59     53.33 o
  -8   8  14      253.07      286.47     52.65 o
  -6   8  14      179.32      282.48     90.74 o
  -4   8  14     1479.24     1579.09    228.63 o
  -2   8  14      631.12      686.39     77.09 o
   0   8  14      188.66      173.16     53.70 o
   2   8  14      128.12      209.38     60.95 o
  -7   9  14     3277.37     3445.83    147.40 o
 -27   1  15      137.05      112.07     55.65 o
 -25   1  15      649.13      711.71     79.22 o
 -23   1  15     2627.40     2428.29    121.43 o
 -21   1  15     7830.81     7949.85    226.28 o
 -19   1  15        6.98       17.32     24.60 o
 -17   1  15     8173.28     7958.08    122.26 o
 -15   1  15     9224.53     9437.58    133.12 o
 -13   1  15    10416.65    10241.05    140.46 o
 -11   1  15    12058.50    11508.66    152.07 o
  -9   1  15    17944.59    18142.34    202.57 o
  -7   1  15      836.10      920.61     30.23 o
  -5   1  15     1208.65     1188.15     34.95 o
  -3   1  15     8594.36     8842.51    119.66 o
  -1   1  15     1148.52     1171.49     42.15 o
   1   1  15     1326.90     1386.09     39.73 o
   3   1  15     6349.59     6340.24    115.06 o
   5   1  15     3832.21     3850.07     87.03 o
   7   1  15     1654.54     1616.59     59.90 o
   9   1  15     3472.43     3523.57     90.40 o
  11   1  15     1261.77     1216.25     60.20 o
  13   1  15      682.05      677.18     76.50 o
 -28   2  15     2224.44     2310.31    241.96 o
 -26   2  15     2316.35     2259.35    126.89 o
 -24   2  15     2395.29     2356.75    144.08 o
 -22   2  15     3441.37     3443.97    113.94 o
 -20   2  15     1387.81     1322.71     62.21 o
 -18   2  15     9899.12     9532.94    179.15 o
 -16   2  15    13551.96    13777.35    292.95 o
 -14   2  15     6407.23     6184.72    121.63 o
 -12   2  15     4175.17     3966.74     70.11 o
 -10   2  15       91.24       52.63     17.32 o
  -8   2  15       54.76       63.06     15.53 o
  -6   2  15     6216.67     5749.07     85.81 o
  -4   2  15     7505.93     7305.25    137.99 o
  -2   2  15     5606.57     5855.87     98.38 o
   0   2  15     1876.12     1757.87     47.20 o
   2   2  15     4052.50     4181.15     75.28 o
   4   2  15     1496.26     1446.98     45.08 o
   6   2  15     4664.63     4743.45     99.79 o
   8   2  15     2230.98     2464.42     74.35 o
  10   2  15      747.21      732.04     72.33 o
  12   2  15      201.68      207.18     47.95 o
  14   2  15     1824.47     2024.51    114.39 o
 -27   3  15       32.30      -13.04     49.38 o
 -25   3  15     3313.04     3329.19    147.65 o
 -23   3  15     3359.57     3090.43    126.29 o
 -21   3  15     2510.53     2411.59     85.01 o
 -19   3  15     1588.21     1454.14     82.60 o
 -17   3  15      713.38      673.93     52.55 o
 -15   3  15     1416.51     1474.15     54.98 o
 -13   3  15     6174.85     6480.33    124.23 o
 -11   3  15     2846.71     2828.85     73.11 o
  -9   3  15      493.69      427.52     21.90 o
  -7   3  15     4970.82     5559.48    111.05 o
  -5   3  15     3011.65     3292.39     65.72 o
  -3   3  15     2230.00     2141.60     47.73 o
  -1   3  15      989.77      969.03     30.39 o
   1   3  15       86.66      135.63     19.79 o
   3   3  15      103.47      153.36     22.42 o
   5   3  15     2331.54     2380.47     60.10 o
   7   3  15       99.90       50.82     29.55 o
   9   3  15       89.03       74.41     32.73 o
  11   3  15      191.39      188.34     44.40 o
  13   3  15      260.45      233.37     57.87 o
 -26   4  15      192.36       24.84     44.21 o
 -24   4  15      696.55      598.43     55.27 o
 -22   4  15      814.98      882.22     58.12 o
 -20   4  15     2939.56     3044.79    105.12 o
 -18   4  15      578.69      603.72     50.29 o
 -16   4  15     1363.95     1430.93     67.01 o
 -14   4  15     7547.80     7753.31    169.32 o
 -12   4  15      111.51      190.31     31.73 o
 -10   4  15    13549.78    13359.56    247.50 o
  -8   4  15     5853.40     5607.19     99.90 o
  -6   4  15     2930.28     3033.20     69.93 o
  -4   4  15     6547.90     6465.60    111.31 o
  -2   4  15     7175.13     6634.73     90.43 o
   0   4  15     4668.50     4711.17     83.73 o
   2   4  15    11362.76    10835.01    146.53 o
   4   4  15    10251.74     9973.97    155.01 o
   6   4  15     1506.95     1673.27     98.61 o
   8   4  15     2031.87     2118.89     79.51 o
  10   4  15     3042.66     3038.94    111.57 o
  12   4  15     1558.53     1568.82    102.71 o
 -23   5  15      749.95      624.97     74.79 o
 -21   5  15     2008.82     2030.73     87.50 o
 -19   5  15     3743.61     3930.88    118.22 o
 -17   5  15      560.70      690.23     51.27 o
 -15   5  15     4034.77     4207.98    114.71 o
 -13   5  15      373.98      473.86     40.89 o
 -11   5  15     3340.03     3429.35     87.49 o
  -9   5  15    23793.93    23939.04    348.60 o
  -7   5  15     3113.64     3170.49     83.66 o
  -5   5  15     4092.07     3985.56     94.00 o
  -3   5  15     6440.15     6395.85    165.53 o
  -1   5  15     7878.55     7707.74    120.44 o
   1   5  15     2624.53     2792.10    141.95 o
   3   5  15     4926.03     5109.71    137.79 o
   5   5  15     1330.05     1408.83     83.75 o
   7   5  15     1814.42     1807.36    121.25 o
   9   5  15     1915.35     1817.25    127.35 o
 -22   6  15      293.77      322.86     78.92 o
 -20   6  15       18.34       23.57     51.68 o
 -18   6  15        9.57       -9.13     28.38 o
 -16   6  15      211.88      202.67     36.04 o
 -14   6  15     1943.73     1900.93    105.67 o
 -12   6  15     1446.31     1450.04     74.58 o
 -10   6  15       59.35      166.20     32.13 o
  -8   6  15      779.16      700.60     43.89 o
  -6   6  15     1361.96     1461.21     60.77 o
  -4   6  15      170.41      252.22     47.26 o
  -2   6  15        3.47       51.62     36.92 o
   0   6  15      177.38      121.04     72.04 o
   2   6  15       25.20       46.33     34.71 o
   4   6  15      220.36      217.64     61.87 o
   6   6  15       62.11      -16.55     46.66 o
   8   6  15      161.45      104.69     73.14 o
 -19   7  15     1172.39     1203.88    108.98 o
 -17   7  15     3401.96     3572.65    222.72 o
 -15   7  15     4250.84     4864.54    289.53 o
 -13   7  15      952.59      909.51     64.06 o
 -11   7  15     1400.80     1346.91     98.43 o
  -9   7  15      993.30     1116.34     91.01 o
  -7   7  15     2577.27     2769.40    118.42 o
  -5   7  15     1046.81      942.99    120.43 o
  -3   7  15     4623.45     4393.79    163.81 o
  -1   7  15      385.25      332.99     62.30 o
   1   7  15     1331.91     1118.31     93.46 o
   3   7  15     2178.48     2173.33    127.83 o
   5   7  15      156.50      218.99     66.82 o
 -16   8  15     1250.89     1194.41    172.12 o
 -14   8  15       93.46       54.44     78.36 o
 -12   8  15     2061.56     2100.99     99.27 o
 -10   8  15     3219.66     3201.37    129.42 o
  -8   8  15     5845.09     5662.48    232.48 o
  -6   8  15     1101.57      973.76     83.00 o
  -4   8  15     1919.53     1955.59    114.08 o
  -2   8  15     1638.90     1612.60    107.85 o
   0   8  15      757.52      900.69     90.66 o
   2   8  15      791.03      766.31    124.01 o
 -28   0  16      441.82      380.82    105.03 o
 -26   0  16       82.39       83.86     74.51 o
 -24   0  16       96.70       18.15     60.22 o
 -22   0  16     3011.80     3209.02    192.47 o
 -20   0  16       66.07      110.70     41.80 o
 -18   0  16      985.29     1109.13     62.46 o
 -16   0  16      380.34      386.28     74.20 o
 -14   0  16    13219.61    13489.17    250.47 o
 -12   0  16     3796.88     3632.55    131.84 o
 -10   0  16    32999.84    32232.75    513.95 o
  -8   0  16    11297.59    11468.42    190.19 o
  -6   0  16    15495.47    15075.70    236.90 o
  -4   0  16     6192.22     5858.11    121.85 o
  -2   0  16     6279.78     6087.54    145.99 o
   0   0  16      384.31      393.14     43.33 o
   2   0  16    18709.76    17591.03    327.06 o
   4   0  16     4294.79     4072.80    139.95 o
   6   0  16     4233.54     3938.86    130.91 o
   8   0  16     4049.46     4250.89    141.79 o
  10   0  16     2007.42     2013.42    127.72 o
  12   0  16     1510.84     1745.07    125.18 o
 -27   1  16        8.92      -80.07     40.04 o
 -25   1  16      547.40      598.51     95.96 o
 -23   1  16      372.82      330.55     60.67 o
 -21   1  16      828.74      779.22     87.75 o
 -19   1  16       88.15       63.04     23.51 o
 -17   1  16      194.31      218.82     28.16 o
 -15   1  16      923.05      905.20     36.59 o
 -13   1  16       40.98       31.83     16.67 o
 -11   1  16      310.16      261.96     29.73 o
  -9   1  16      239.35      175.92     19.72 o
  -7   1  16        1.65       30.75     14.33 o
  -5   1  16     1637.63     1533.99     42.92 o
  -3   1  16    10385.07    11049.77    160.84 o
  -1   1  16     4415.55     4291.94     87.96 o
   1   1  16      174.20      225.62     21.40 o
   3   1  16     1911.48     2059.58     50.61 o
   5   1  16     1507.94     1569.26     58.73 o
   7   1  16     5851.81     5883.04    117.62 o
   9   1  16      261.44      366.95     39.69 o
  11   1  16      837.58      874.45     68.80 o
  13   1  16      517.14      613.60     75.53 o
 -28   2  16      971.29     1083.44    101.35 o
 -26   2  16        1.93      -37.42     43.75 o
 -24   2  16        8.51      -10.48     44.15 o
 -22   2  16       22.34       32.41     38.89 o
 -20   2  16        7.64       27.70     28.21 o
 -18   2  16     1224.16     1161.08     65.92 o
 -16   2  16     3322.90     3370.90    100.01 o
 -14   2  16        1.67       16.19     21.96 o
 -12   2  16     2684.90     2576.29     59.89 o
 -10   2  16     6501.85     6468.39    108.44 o
  -8   2  16     2250.72     2120.72     50.95 o
  -6   2  16       28.95       14.85     14.02 o
  -4   2  16     1702.54     1589.02     47.31 o
  -2   2  16      511.43      533.75     31.83 o
   0   2  16     1363.36     1254.94     40.67 o
   2   2  16        2.97       12.99     15.80 o
   4   2  16        7.51       13.76     23.02 o
   6   2  16       19.60       39.08     24.51 o
   8   2  16      708.53      703.53     47.67 o
  10   2  16      275.36      326.72     50.41 o
  12   2  16      141.10      135.09     52.49 o
 -27   3  16       53.84      -53.98     53.48 o
 -25   3  16     3774.88     3621.81    227.04 o
 -23   3  16     2700.93     2808.79     95.73 o
 -21   3  16     2294.33     2172.87     91.73 o
 -19   3  16     1844.56     2111.99     72.18 o
 -17   3  16    10549.55    10505.75    217.46 o
 -15   3  16     5220.77     5611.29    139.08 o
 -13   3  16     6274.38     6512.88    126.85 o
 -11   3  16     5170.55     4891.75    104.40 o
  -9   3  16     3614.98     3654.87     77.09 o
  -7   3  16      474.67      493.49     29.06 o
  -5   3  16     8650.80     8523.26    125.69 o
  -3   3  16     3689.34     3827.24     68.37 o
  -1   3  16     2040.90     1876.24     42.09 o
   1   3  16     3627.69     3762.89     73.57 o
   3   3  16     1301.03     1234.59     44.11 o
   5   3  16     3286.42     3254.31     82.13 o
   7   3  16     1857.79     1986.26     83.40 o
   9   3  16     1753.89     1745.26     85.60 o
  11   3  16     1069.11     1022.66     86.12 o
 -26   4  16     1543.95     1498.63     89.64 o
 -24   4  16     1372.66     1385.42     73.75 o
 -22   4  16     5044.73     4424.65    134.57 o
 -20   4  16     4662.74     4867.96    138.47 o
 -18   4  16      617.37      521.56     47.98 o
 -16   4  16      948.78      842.95     55.08 o
 -14   4  16     5054.29     4674.84    122.85 o
 -12   4  16       83.03       63.44     27.90 o
 -10   4  16     6689.41     6785.37    191.12 o
  -8   4  16     3500.31     3574.48     77.46 o
  -6   4  16      763.65      801.73     37.89 o
  -4   4  16     1176.23     1208.29     45.73 o
  -2   4  16      821.79      897.63     34.75 o
   0   4  16       53.58       39.59     20.82 o
   2   4  16     1888.48     2011.82     59.99 o
   4   4  16     1087.83     1083.99     74.52 o
   6   4  16       95.17       85.84     32.67 o
   8   4  16      174.18      161.07     49.02 o
  10   4  16      263.67      355.37     62.28 o
 -23   5  16     4359.37     4661.35    142.30 o
 -21   5  16      547.41      716.25     61.37 o
 -19   5  16     1251.69     1253.41    108.78 o
 -17   5  16     1432.35     1496.21     96.47 o
 -15   5  16        2.30       -5.81     26.97 o
 -13   5  16     1343.95     1557.85     68.18 o
 -11   5  16     8940.92     8745.26    162.21 o
  -9   5  16     1173.15     1224.80     54.59 o
  -7   5  16     4222.35     4376.34    102.46 o
  -5   5  16      390.01      404.49     35.78 o
  -3   5  16      675.58      680.78     38.05 o
  -1   5  16      193.00      200.04     30.06 o
   1   5  16     2742.34     2596.68     97.99 o
   3   5  16     1171.76     1093.26     62.20 o
   5   5  16     1023.09     1116.70     97.52 o
   7   5  16      951.23      814.08     92.84 o
   9   5  16      877.70      848.20    129.50 o
 -22   6  16     2675.51     2704.87    155.34 o
 -20   6  16      725.25      714.03     55.23 o
 -18   6  16     6076.21     6209.05    217.04 o
 -16   6  16     5534.51     5771.26    143.62 o
 -14   6  16       19.77        9.29     35.59 o
 -12   6  16     2085.74     1952.73     77.31 o
 -10   6  16     2872.71     2888.82     95.29 o
  -8   6  16     3267.12     3313.91     89.79 o
  -6   6  16     1737.54     1627.78     74.42 o
  -4   6  16     3485.03     3360.63    137.87 o
  -2   6  16     5656.29     5403.29    183.87 o
   0   6  16     6630.21     5868.05    461.65 o
   2   6  16     2817.19     2902.38    142.22 o
   4   6  16     3477.52     3686.52    178.86 o
   6   6  16     1472.32     1362.17    113.12 o
 -19   7  16      225.45      204.95     69.02 o
 -17   7  16     2007.46     2250.25    207.04 o
 -15   7  16        0.63      -23.74     28.77 o
 -13   7  16      654.38      726.45     59.96 o
 -11   7  16      508.80      422.54     50.76 o
  -9   7  16      312.97      449.65     56.22 o
  -7   7  16     1318.00     1362.07     92.11 o
  -5   7  16      858.76      682.45     70.79 o
  -3   7  16      750.88      852.84     79.46 o
  -1   7  16     1582.32     1463.76    102.88 o
   1   7  16      709.47      756.45    153.29 o
   3   7  16      686.22      751.81     89.89 o
 -14   8  16     2554.76     2633.26    222.99 o
 -12   8  16      716.59      757.51    100.36 o
 -10   8  16     1956.69     2156.67    195.22 o
  -8   8  16      985.58     1121.76     85.66 o
  -6   8  16     1799.13     2080.60    115.65 o
  -4   8  16     7667.26     7451.92    237.10 o
  -2   8  16     2895.13     2815.70    143.20 o
   0   8  16      531.64      644.42     84.82 o
 -27   1  17      825.71      907.35     96.23 o
 -25   1  17     3495.01     3534.14    153.85 o
 -23   1  17     2174.77     2182.09    131.68 o
 -21   1  17      104.09      112.96     33.01 o
 -19   1  17      286.96      252.79     40.57 o
 -17   1  17      315.76      391.13     33.58 o
 -15   1  17     1602.29     1598.14     48.32 o
 -13   1  17      402.48      398.80     27.65 o
 -11   1  17      104.79      131.04     20.03 o
  -9   1  17     2447.38     2653.39     56.30 o
  -7   1  17     3820.65     3632.72     67.91 o
  -5   1  17     1157.65     1002.92     39.37 o
  -3   1  17      865.98      889.15     39.14 o
  -1   1  17       90.66      119.54     23.65 o
   1   1  17      154.47      142.19     19.80 o
   3   1  17     1720.64     1700.68     59.59 o
   5   1  17     2174.09     2276.81     70.64 o
   7   1  17       16.79       44.09     26.99 o
   9   1  17      649.96      614.09     52.74 o
  11   1  17      663.03      759.83     77.65 o
 -26   2  17     1926.61     1907.78    119.19 o
 -24   2  17     2335.19     2534.80    113.47 o
 -22   2  17     2641.12     2567.77     86.86 o
 -20   2  17      148.37      189.14     40.72 o
 -18   2  17     7086.90     7541.94    174.63 o
 -16   2  17      815.71      727.44     53.63 o
 -14   2  17    10528.87    10474.20    181.38 o
 -12   2  17     5398.15     5533.12    115.65 o
 -10   2  17      110.84      172.96     23.98 o
  -8   2  17     1611.21     1480.38     44.55 o
  -6   2  17     5748.58     5509.79     88.30 o
  -4   2  17     2378.14     2262.18     58.83 o
  -2   2  17    16630.75    16496.28    216.19 o
   0   2  17     3812.89     3820.89     73.50 o
   2   2  17        5.40      -30.97     15.49 o
   4   2  17     3511.07     3486.98     94.79 o
   6   2  17     2485.49     2531.09    107.38 o
   8   2  17     1374.40     1333.40     68.53 o
  10   2  17     3468.94     3722.57    164.04 o
 -27   3  17        0.86      -18.92     40.99 o
 -25   3  17     1869.03     1813.40     94.40 o
 -23   3  17     2444.18     2314.82    118.64 o
 -21   3  17     1384.11     1455.69     65.31 o
 -19   3  17       64.08      -14.81     29.82 o
 -17   3  17     5156.50     4968.55    133.69 o
 -15   3  17        1.60      -16.74     26.48 o
 -13   3  17     5136.40     4491.40    141.35 o
 -11   3  17      193.67      256.48     30.05 o
  -9   3  17        1.87      -15.78     20.58 o
  -7   3  17        5.47       24.23     21.80 o
  -5   3  17      895.06     1018.91     35.91 o
  -3   3  17      786.16      586.51     29.22 o
  -1   3  17     1616.28     1658.76     48.62 o
   1   3  17     2090.16     2110.64     55.66 o
   3   3  17     1523.97     1555.71     59.15 o
   5   3  17     1367.98     1398.74     58.21 o
   7   3  17      509.21      509.72     55.28 o
   9   3  17      406.36      505.91     59.54 o
  11   3  17       14.59       -8.26     48.88 o
 -26   4  17      206.25      118.06     80.42 o
 -24   4  17     3191.91     3243.28    183.67 o
 -22   4  17      465.78      453.21     59.54 o
 -20   4  17     4075.15     3962.02    123.49 o
 -18   4  17     1390.50     1582.81     76.38 o
 -16   4  17     2185.38     2316.68     86.41 o
 -14   4  17     1876.17     1830.23     75.87 o
 -12   4  17     4327.64     4405.28    119.38 o
 -10   4  17    12899.72    13144.73    251.15 o
  -8   4  17     4715.68     4614.23    105.39 o
  -6   4  17     9119.67     9052.08    145.25 o
  -4   4  17     3308.34     3323.64     71.87 o
  -2   4  17     1023.35     1158.75     62.79 o
   0   4  17     4143.45     4087.85     86.72 o
   2   4  17     6089.23     5762.56    123.00 o
   4   4  17     1285.40     1324.96     72.32 o
   6   4  17     3144.49     3169.62    127.13 o
   8   4  17      973.07      969.78    146.14 o
  10   4  17     1977.81     2025.02    141.96 o
 -23   5  17      921.74      859.08     67.68 o
 -21   5  17     1844.85     1731.08    121.96 o
 -19   5  17     4145.58     3968.71    159.63 o
 -17   5  17     4648.93     4682.61    129.50 o
 -15   5  17     7566.65     7563.71    173.12 o
 -13   5  17      307.24      304.18     37.62 o
 -11   5  17    10854.05    10826.53    191.89 o
  -9   5  17    12988.41    12740.69    221.89 o
  -7   5  17     2496.23     2559.19    121.52 o
  -5   5  17     4114.97     4361.82    133.88 o
  -3   5  17     8510.47     8383.33    189.53 o
  -1   5  17     4409.05     4381.52    115.14 o
   1   5  17     5989.81     6017.96    144.35 o
   3   5  17     6831.66     7157.93    192.17 o
   5   5  17     2948.63     3228.39    173.77 o
   7   5  17     2590.10     2749.05    152.20 o
 -22   6  17        8.74       24.08     56.53 o
 -20   6  17        2.74       10.63     30.49 o
 -18   6  17      551.72      660.82     67.29 o
 -16   6  17       58.24       50.58     30.06 o
 -14   6  17     1241.40     1259.14     68.35 o
 -12   6  17     1298.26     1335.25     66.34 o
 -10   6  17       53.06       10.58     28.40 o
  -8   6  17      714.14      718.06     47.01 o
  -6   6  17      148.79      238.10     39.25 o
  -4   6  17      245.70      179.88     51.55 o
  -2   6  17     1211.71     1119.53     89.16 o
   0   6  17        0.11      -28.23     40.65 o
   2   6  17      627.41      589.46     80.15 o
   4   6  17      118.52       71.87     57.01 o
   6   6  17      302.17      285.26     74.73 o
 -19   7  17      806.39      843.29    153.15 o
 -17   7  17     3250.39     3186.48    243.61 o
 -15   7  17     2527.81     2535.47    195.36 o
 -13   7  17     1890.78     1861.21    203.19 o
 -11   7  17     1007.73      941.62     70.69 o
  -9   7  17     1106.21      993.51     77.19 o
  -7   7  17     1503.20     1426.43    152.19 o
  -5   7  17     3126.69     2934.28    132.59 o
  -3   7  17     4083.91     4068.28    164.51 o
  -1   7  17     3855.11     3958.45    345.21 o
   1   7  17     4219.50     4290.60    181.93 o
   3   7  17     2228.43     2581.36    190.00 o
 -12   8  17      636.31      497.56     71.49 o
 -10   8  17     1163.49     1220.01     89.42 o
  -8   8  17      476.23      437.39     64.49 o
  -6   8  17       60.20       60.49     50.04 o
  -4   8  17      350.76      302.22     64.40 o
 -28   0  18     6453.34     6603.09    326.37 o
 -26   0  18     6381.49     6251.42    304.65 o
 -24   0  18     4831.45     5203.12    187.21 o
 -22   0  18    13734.10    13755.55    484.20 o
 -20   0  18     1252.49     1258.48    121.81 o
 -18   0  18       52.94       54.99     61.87 o
 -16   0  18     7878.50     7794.74    253.14 o
 -14   0  18     2818.89     2665.35    189.48 o
 -12   0  18     1652.41     1714.02     71.86 o
 -10   0  18     1919.51     2115.05    100.73 o
  -8   0  18     1650.54     1562.97     73.53 o
  -6   0  18     4310.43     4445.11    200.23 o
  -4   0  18     7250.89     7151.82    167.10 o
  -2   0  18     1531.89     1576.07     75.16 o
   0   0  18      318.03      281.64     26.40 o
   2   0  18    14115.16    14319.25    377.13 o
   4   0  18     2391.08     2679.38    108.86 o
   6   0  18     3742.00     4064.47    140.29 o
   8   0  18     1258.13     1417.09     91.45 o
  10   0  18      696.25      610.16    141.60 o
 -27   1  18      594.17      668.29     96.10 o
 -25   1  18     1504.88     1680.34     91.13 o
 -23   1  18     1077.61      996.65     60.38 o
 -21   1  18     3196.49     3135.45    285.68 o
 -19   1  18      895.02      832.39     57.75 o
 -17   1  18     4792.20     4671.98    127.78 o
 -15   1  18     6823.65     7081.96    195.13 o
 -13   1  18     1379.96     1434.51     46.28 o
 -11   1  18     7313.04     7128.69    123.09 o
  -9   1  18     2500.96     2560.13     60.84 o
  -7   1  18      427.99      451.02     28.48 o
  -5   1  18     2853.12     2802.41     62.02 o
  -3   1  18    17177.92    16546.11    218.07 o
  -1   1  18      463.67      463.52     34.93 o
   1   1  18     1528.47     1481.27     55.22 o
   3   1  18      368.66      317.78     38.24 o
   5   1  18      172.99      148.16     34.95 o
   7   1  18     1075.19      967.95     54.80 o
   9   1  18       96.07       42.52     37.83 o
  11   1  18      556.22      495.23     72.51 o
 -26   2  18     1512.80     1488.52    135.15 o
 -24   2  18     1177.33     1263.06     88.49 o
 -22   2  18     1065.31      988.83    102.83 o
 -20   2  18     1643.84     1675.10     79.63 o
 -18   2  18     1484.25     1603.66     99.05 o
 -16   2  18      161.56      125.55     34.24 o
 -14   2  18       78.14       51.52     24.11 o
 -12   2  18      345.22      259.53     35.04 o
 -10   2  18        1.36       22.35     16.70 o
  -8   2  18      284.44      388.57     27.84 o
  -6   2  18        6.48        3.25     15.93 o
  -4   2  18      303.77      238.78     26.67 o
  -2   2  18     4144.77     4164.72     74.53 o
   0   2  18     2301.58     2511.88     73.64 o
   2   2  18        5.17        4.79     25.99 o
   4   2  18     3168.06     3177.95     84.62 o
   6   2  18      130.02      104.01     30.41 o
   8   2  18      170.97      173.91     88.18 o
  10   2  18      979.88      911.11     83.55 o
 -25   3  18     3358.35     3582.79    122.37 o
 -23   3  18     1653.94     1835.60     84.85 o
 -21   3  18     2114.58     2223.02     95.08 o
 -19   3  18     3048.03     3276.32    110.69 o
 -17   3  18     2332.81     2199.88     88.79 o
 -15   3  18     1146.98     1279.82     66.92 o
 -13   3  18     4036.48     4148.65    116.82 o
 -11   3  18     1531.35     1628.52    101.83 o
  -9   3  18     3561.37     3700.52     98.81 o
  -7   3  18     2809.01     2854.04     81.31 o
  -5   3  18     3493.70     3411.45     72.90 o
  -3   3  18     4476.53     4488.49     78.89 o
  -1   3  18     8312.77     8319.14    123.20 o
   1   3  18      615.32      704.58     40.26 o
   3   3  18     3180.49     3089.14     81.18 o
   5   3  18     3138.51     3299.22    136.55 o
   7   3  18       76.71      104.01     53.02 o
   9   3  18     3694.12     3563.22    123.68 o
 -24   4  18      120.00      103.78     51.44 o
 -22   4  18      411.83      333.58     47.94 o
 -20   4  18      542.68      495.28     71.44 o
 -18   4  18      411.25      415.92     48.07 o
 -16   4  18      946.08      818.51     55.46 o
 -14   4  18     2402.95     1990.60     80.46 o
 -12   4  18      557.54      464.80     45.17 o
 -10   4  18     4133.15     3891.49    114.08 o
  -8   4  18      827.23      740.76     79.14 o
  -6   4  18     3786.03     3722.98     94.42 o
  -4   4  18      513.99      461.73     42.63 o
  -2   4  18       50.46       54.95     24.00 o
   0   4  18      270.46      261.89     32.66 o
   2   4  18     1962.76     2311.99    103.31 o
   4   4  18     3177.69     2903.18    148.68 o
   6   4  18     2209.12     2273.03    241.41 o
   8   4  18     2018.44     2350.91    171.85 o
 -23   5  18      216.49      231.92     48.09 o
 -21   5  18      173.99      126.91     39.10 o
 -19   5  18      812.16      870.95     61.36 o
 -17   5  18      346.89      218.45     46.37 o
 -15   5  18      100.18      120.18     35.03 o
 -13   5  18       34.31       53.01     29.33 o
 -11   5  18      357.10      247.52     67.71 o
  -9   5  18      119.54      157.72     31.79 o
  -7   5  18     1168.52     1105.22     53.78 o
  -5   5  18      545.01      463.26     49.39 o
  -3   5  18      669.28      814.03     60.39 o
  -1   5  18        1.28        5.81     33.47 o
   1   5  18       15.82      -29.75     43.43 o
   3   5  18      104.54      149.81     55.95 o
   5   5  18      122.65       93.96     58.32 o
   7   5  18      106.43      183.03     94.45 o
 -20   6  18     2639.78     2567.20     96.78 o
 -18   6  18     4744.35     5373.81    158.47 o
 -16   6  18     3930.06     3951.53    118.12 o
 -14   6  18      969.76     1045.24     62.90 o
 -12   6  18     2716.84     2778.56    118.63 o
 -10   6  18     5107.14     4869.26    134.19 o
  -8   6  18     2372.49     2197.30     89.12 o
  -6   6  18       35.73      146.23     46.47 o
  -4   6  18     2636.57     2669.56    128.46 o
  -2   6  18     3189.33     3013.49    140.22 o
   0   6  18     1589.17     1850.21    117.86 o
   2   6  18     1818.91     1502.77    170.61 o
   4   6  18     1878.99     2005.01    132.81 o
 -17   7  18     1353.59     1771.27    193.84 o
 -15   7  18       27.81       30.55     35.76 o
 -13   7  18      246.91      295.54     48.78 o
 -11   7  18      420.55      433.36     57.01 o
  -9   7  18      236.35      220.97     51.17 o
  -7   7  18        9.45       -1.99     41.53 o
  -5   7  18        1.67        4.74     40.63 o
  -3   7  18      148.82      252.05     61.11 o
  -1   7  18       19.22       26.01     47.12 o
   1   7  18      143.32      182.17    114.93 o
 -10   8  18      214.20      157.69     50.45 o
  -8   8  18      986.30     1010.08    195.22 o
  -6   8  18      559.87      591.03     74.85 o
 -27   1  19     2119.44     2340.39     95.11 o
 -25   1  19     1629.79     1847.79     93.71 o
 -23   1  19     5554.88     5435.88    218.32 o
 -21   1  19     2133.28     2168.20    113.01 o
 -19   1  19      129.28      215.49     50.07 o
 -17   1  19     9409.28     9879.29    210.31 o
 -15   1  19     3970.82     3913.98    149.90 o
 -13   1  19      139.63      155.78     25.30 o
 -11   1  19      882.97      894.98     41.85 o
  -9   1  19       19.49       19.05     17.16 o
  -7   1  19      952.91      904.22     37.80 o
  -5   1  19     2210.09     2101.40     60.09 o
  -3   1  19     1113.48     1176.20     48.13 o
  -1   1  19      157.84      133.11     23.75 o
   1   1  19     1518.37     1764.52     61.69 o
   3   1  19     4613.24     4553.89    102.44 o
   5   1  19     1398.55     1566.43     76.81 o
   7   1  19     1739.51     1877.41     84.19 o
   9   1  19     1427.48     1249.15     94.42 o
 -26   2  19     1046.87     1098.05     74.73 o
 -24   2  19     1459.15     1338.42     97.11 o
 -22   2  19    10532.28    10971.00    291.54 o
 -20   2  19      308.17      360.49     47.83 o
 -18   2  19     7671.39     7306.56    174.98 o
 -16   2  19     2685.12     2919.18    118.35 o
 -14   2  19     1095.44     1181.82     63.48 o
 -12   2  19      436.86      437.16     37.80 o
 -10   2  19     3225.46     3238.13     78.92 o
  -8   2  19      319.70      245.11     25.80 o
  -6   2  19     1333.91     1349.16     48.48 o
  -4   2  19     1497.32     1457.11     52.00 o
  -2   2  19      819.25      913.84     50.32 o
   0   2  19      631.02      607.51     40.72 o
   2   2  19      396.55      383.04     36.86 o
   4   2  19        2.87       40.24     27.11 o
   6   2  19      187.86      142.94     36.22 o
   8   2  19      555.02      617.72     63.19 o
 -25   3  19        1.00      -65.01     42.98 o
 -23   3  19       17.31      -75.55     37.77 o
 -21   3  19     4398.95     4310.88    134.13 o
 -19   3  19     5491.63     5320.92    146.45 o
 -17   3  19       48.62       47.17     32.24 o
 -15   3  19     1281.26     1398.91     70.51 o
 -13   3  19       59.74       36.09     28.92 o
 -11   3  19      182.42      117.45     33.79 o
  -9   3  19      600.04      772.36     62.27 o
  -7   3  19      278.22      221.29     32.95 o
  -5   3  19     2134.87     2014.59     68.59 o
  -3   3  19      886.60      915.08     49.29 o
  -1   3  19      689.64      655.84     35.52 o
   1   3  19      248.42      200.22     31.35 o
   3   3  19        0.32        1.75     25.94 o
   5   3  19      266.38      245.02     46.86 o
   7   3  19       88.14       96.88     41.87 o
 -24   4  19     2512.28     2519.24    243.06 o
 -22   4  19      532.44      454.49     53.43 o
 -20   4  19     7166.95     6606.20    170.84 o
 -18   4  19     1073.72     1017.68     72.38 o
 -16   4  19     4973.69     4881.85    135.54 o
 -14   4  19     2868.76     2759.38     96.92 o
 -12   4  19     2258.96     2178.04     86.67 o
 -10   4  19     4447.65     4279.27    122.52 o
  -8   4  19     6046.22     5770.19    125.15 o
  -6   4  19     1641.03     1557.16     61.82 o
  -4   4  19     2789.00     2949.26     80.55 o
  -2   4  19     2405.29     2444.67     74.14 o
   0   4  19     1904.94     2114.47     83.31 o
   2   4  19     3940.90     4099.44    142.42 o
   4   4  19     1530.28     1641.47    119.68 o
   6   4  19      322.39      449.23    168.41 o
 -23   5  19      500.89      500.38     57.97 o
 -21   5  19     1705.09     2031.58     91.31 o
 -19   5  19     1989.61     2017.19     87.15 o
 -17   5  19     1958.67     1835.33     81.11 o
 -15   5  19     3143.19     2919.38    102.49 o
 -13   5  19     1164.67     1136.18     64.64 o
 -11   5  19     9940.66     9243.36    203.78 o
  -9   5  19     5854.33     5714.89    168.23 o
  -7   5  19     1674.98     1620.85     94.29 o
  -5   5  19     2786.27     2668.14    100.22 o
  -3   5  19     5248.52     4848.71    179.12 o
  -1   5  19      703.04      663.13     63.92 o
   1   5  19     2177.17     2262.52    183.40 o
   3   5  19     1071.98     1138.74    106.14 o
   5   5  19     1068.68     1064.87    107.21 o
 -20   6  19       28.84       70.52     53.37 o
 -18   6  19      198.64      293.01     46.75 o
 -16   6  19       16.98       51.37     32.64 o
 -14   6  19        4.25       -4.87     29.18 o
 -12   6  19      275.23      337.89     72.46 o
 -10   6  19      192.55      144.29     37.27 o
  -8   6  19        4.71        7.17     59.39 o
  -6   6  19      220.12      124.47    123.73 o
  -4   6  19        1.69      -23.01     54.72 o
  -2   6  19        8.25      -28.30     40.88 o
   0   6  19       44.38       14.72     48.96 o
   2   6  19       19.75       71.19     53.47 o
 -17   7  19     3630.80     3791.85    140.78 o
 -15   7  19     1926.89     1980.19    102.11 o
 -13   7  19     1284.44     1318.63     88.14 o
 -11   7  19      978.18     1046.83     80.27 o
  -9   7  19     2576.39     2479.50    129.92 o
  -7   7  19      634.10      701.84    128.68 o
  -5   7  19      893.97      914.44     86.78 o
  -3   7  19     1471.67     1443.74    108.21 o
  -1   7  19     1154.34     1228.13    107.02 o
 -26   0  20     4650.86     4711.94    263.13 o
 -24   0  20     9452.89     9064.23    373.94 o
 -22   0  20     6033.21     6469.74    296.95 o
 -20   0  20     1459.79     1470.74    132.53 o
 -18   0  20    11896.26    12275.45    431.68 o
 -16   0  20    28472.53    27767.91    806.72 o
 -14   0  20    39482.67    41819.43    846.81 o
 -12   0  20    18604.93    18520.37    489.13 o
 -10   0  20    10374.02     9728.27    206.79 o
  -8   0  20    11868.53    12026.26    242.91 o
  -6   0  20     3337.40     3370.14    110.27 o
  -4   0  20     7112.75     7096.74    175.44 o
  -2   0  20      697.32      841.13     63.97 o
   0   0  20       11.39       21.72     46.21 o
   2   0  20     4513.58     4425.20    183.48 o
   4   0  20      526.57      641.99     68.88 o
   6   0  20     1660.15     1706.59    100.32 o
   8   0  20     1169.03     1053.91    143.67 o
 -27   1  20       50.03       42.41     44.68 o
 -25   1  20     4144.23     3830.57    164.20 o
 -23   1  20      206.01      176.38    135.55 o
 -21   1  20     2369.34     2384.43    138.44 o
 -19   1  20     7684.98     6939.83    224.23 o
 -17   1  20     3316.16     3257.46    107.30 o
 -15   1  20     1129.83     1031.84     61.25 o
 -13   1  20     5044.24     4620.82    152.87 o
 -11   1  20     1237.01     1239.00     55.40 o
  -9   1  20     2358.64     2438.37     59.77 o
  -7   1  20     3031.61     2965.74     72.03 o
  -5   1  20      718.54      660.05     39.37 o
  -3   1  20     6126.68     6242.12    115.43 o
  -1   1  20      141.65      186.56     30.27 o
   1   1  20      516.08      552.46     42.30 o
   3   1  20      184.31      247.82     43.93 o
   5   1  20      200.10      244.51     37.75 o
   7   1  20       35.21       91.84     42.67 o
 -26   2  20        2.19      -41.76     44.92 o
 -24   2  20      336.94      217.28     57.67 o
 -22   2  20     1971.99     1893.82    111.57 o
 -20   2  20      332.21      331.64     48.65 o
 -18   2  20     2436.01     2555.52     97.64 o
 -16   2  20     1715.46     1830.82     79.98 o
 -14   2  20       85.70      100.53     33.17 o
 -12   2  20     1149.98     1036.00     62.11 o
 -10   2  20     3400.64     3540.89     95.58 o
  -8   2  20     3400.70     3330.52     77.27 o
  -6   2  20        1.63       -0.22     19.61 o
  -4   2  20      306.61      212.61     29.32 o
  -2   2  20      669.52      547.65     39.33 o
   0   2  20      212.94      241.47     32.61 o
   2   2  20        0.61       -5.84     24.65 o
   4   2  20       16.37      -29.06     30.42 o
   6   2  20      260.46      233.58     50.23 o
   8   2  20      707.70      624.23     76.45 o
 -25   3  20     3194.64     3543.07    155.28 o
 -23   3  20     3049.46     3289.41    144.88 o
 -21   3  20     1922.33     1921.74     90.98 o
 -19   3  20     4136.72     3949.21    129.88 o
 -17   3  20     5077.33     5022.70    243.89 o
 -15   3  20     1338.68     1460.80     73.36 o
 -13   3  20      560.00      557.61     50.16 o
 -11   3  20     5184.97     5152.68    195.20 o
  -9   3  20     1014.67     1084.55     66.13 o
  -7   3  20     1475.31     1501.31     75.27 o
  -5   3  20     5892.51     5711.33    122.86 o
  -3   3  20      497.22      515.86     36.26 o
  -1   3  20     2511.12     2369.42     78.05 o
   1   3  20     3110.33     3158.28     93.01 o
   3   3  20     2019.65     2135.17     88.78 o
   5   3  20     1465.00     1555.91     98.91 o
   7   3  20     1355.71     1393.08    121.59 o
 -24   4  20      951.97     1117.70     88.98 o
 -22   4  20     1124.02     1271.61     77.89 o
 -20   4  20      174.47       63.76     38.40 o
 -18   4  20        0.69      -25.26     28.39 o
 -16   4  20      648.03      671.54     54.94 o
 -14   4  20     2303.15     2428.92    137.60 o
 -12   4  20       23.16       67.13     33.56 o
 -10   4  20     2247.75     2193.19     88.55 o
  -8   4  20      247.57      270.77     35.76 o
  -6   4  20     2654.54     2444.24    111.31 o
  -4   4  20     2040.87     2052.33     69.70 o
  -2   4  20     2107.70     2063.70     70.46 o
   0   4  20     1262.89     1341.91     79.73 o
   2   4  20     1375.79     1407.52    110.88 o
   4   4  20     1397.86     1253.93    111.22 o
   6   4  20     1731.38     1808.07    133.86 o
 -23   5  20     1230.53     1120.43     75.90 o
 -21   5  20        0.85        1.62     37.26 o
 -19   5  20      205.24      191.20     55.65 o
 -17   5  20     1434.68     1390.79     81.58 o
 -15   5  20     1282.29     1183.27     68.17 o
 -13   5  20     4135.48     4032.75    123.78 o
 -11   5  20     2369.10     2175.53     92.11 o
  -9   5  20     1542.42     1513.19     78.21 o
  -7   5  20     1900.68     1947.16     87.70 o
  -5   5  20      196.80      184.12     42.76 o
  -3   5  20      107.85      119.04     49.05 o
  -1   5  20     1868.57     1898.37    119.66 o
   1   5  20      517.08      542.27     82.26 o
   3   5  20      277.59      211.10     69.47 o
 -20   6  20     1914.58     2050.86    120.62 o
 -18   6  20     4391.64     4240.88    129.39 o
 -16   6  20      813.85     1014.10    111.94 o
 -14   6  20        2.68      -18.62     28.46 o
 -12   6  20     3132.42     3056.79    108.05 o
 -10   6  20     3046.13     3039.06    136.41 o
  -8   6  20      547.35      502.00     66.79 o
  -6   6  20      747.87      728.53     77.35 o
  -4   6  20     1237.34     1166.13     96.14 o
  -2   6  20     1365.46     1234.38    102.07 o
   0   6  20     1064.26      990.10    101.20 o
 -15   7  20       18.05       45.27     43.39 o
 -13   7  20       33.58       23.70     70.94 o
 -11   7  20      421.92      461.51     63.33 o
  -9   7  20      504.38      598.26     73.37 o
  -7   7  20      570.27      540.53     76.30 o
  -5   7  20      307.89      291.67    109.30 o
  -3   7  20       58.16       77.99     55.00 o
 -27   1  21     1764.66     1909.39    124.38 o
 -25   1  21     4498.27     4711.05    290.49 o
 -23   1  21     4250.42     4383.58    170.73 o
 -21   1  21      286.85      262.85     56.86 o
 -19   1  21     2710.39     2577.32    120.58 o
 -17   1  21     6114.32     6101.15    173.39 o
 -15   1  21     7954.07     8055.35    184.89 o
 -13   1  21    16290.44    16108.20    394.00 o
 -11   1  21    15175.81    15826.54    231.92 o
  -9   1  21     6604.94     7055.81    134.79 o
  -7   1  21     7932.22     8050.44    133.84 o
  -5   1  21     5197.81     5057.44    102.02 o
  -3   1  21     2773.32     3274.12    102.38 o
  -1   1  21     1419.67     1552.99     60.96 o
   1   1  21      866.50      838.85     49.60 o
   3   1  21     1547.87     1539.30     65.82 o
   5   1  21      912.88     1069.76     98.23 o
   7   1  21      376.30      367.30     55.66 o
 -26   2  21      756.56      637.01     81.07 o
 -24   2  21      867.19     1138.24     93.92 o
 -22   2  21      665.73      707.99     76.34 o
 -20   2  21      231.59      212.39     53.75 o
 -18   2  21     5856.30     6282.03    161.54 o
 -16   2  21       13.79       54.02     31.40 o
 -14   2  21      897.37      849.26     59.38 o
 -12   2  21       32.83       35.61     30.58 o
 -10   2  21      105.36      153.81     32.86 o
  -8   2  21     2412.16     2278.74     71.73 o
  -6   2  21     7104.66     7156.24    138.37 o
  -4   2  21      435.39      515.27     38.64 o
  -2   2  21     3755.04     3537.66    140.53 o
   0   2  21      518.12      569.17     44.22 o
   2   2  21      171.31      216.19     35.44 o
   4   2  21     2759.38     2753.11    134.73 o
   6   2  21     1831.93     1921.54    108.46 o
 -25   3  21       10.24      -89.06     44.53 o
 -23   3  21      167.51      167.75     55.56 o
 -21   3  21     2973.34     2745.51    107.46 o
 -19   3  21     1043.91     1049.52     68.76 o
 -17   3  21      170.40      118.36     40.41 o
 -15   3  21      153.13       51.20     32.49 o
 -13   3  21       64.09       69.68     32.07 o
 -11   3  21     1471.60     1351.18     71.99 o
  -9   3  21     4473.37     4226.90    126.65 o
  -7   3  21      330.55      224.45     42.86 o
  -5   3  21      309.46      345.76     43.49 o
  -3   3  21      274.50      180.70     57.70 o
  -1   3  21        0.04      -57.46     28.73 o
   1   3  21        5.46       15.37     34.39 o
   3   3  21      523.75      360.07     74.88 o
   5   3  21       80.70      170.07     70.39 o
 -24   4  21     3650.04     3965.38    161.86 o
 -22   4  21     1178.71     1241.58    121.16 o
 -20   4  21     6200.02     6336.19    232.48 o
 -18   4  21     1714.64     1614.09     80.41 o
 -16   4  21     4709.75     4520.60    134.60 o
 -14   4  21     5069.98     4947.44    139.36 o
 -12   4  21     4941.44     4662.31    135.47 o
 -10   4  21     4492.70     4186.25    109.14 o
  -8   4  21     5773.73     5849.36    156.32 o
  -6   4  21      616.01      569.40     56.47 o
  -4   4  21     1845.09     1819.38     67.74 o
  -2   4  21      717.70      778.14     58.85 o
   0   4  21     1265.60     1082.18    100.24 o
   2   4  21     1148.48      939.15    100.16 o
   4   4  21      274.31      375.17     82.35 o
 -21   5  21     3811.22     3844.40    132.26 o
 -19   5  21     2217.86     2426.52    149.78 o
 -17   5  21     1155.77     1162.08     71.06 o
 -15   5  21     1350.14     1365.16     74.21 o
 -13   5  21     1157.43     1272.32     73.78 o
 -11   5  21     2630.97     2495.63     98.67 o
  -9   5  21     1964.01     2009.89     89.36 o
  -7   5  21       49.61       58.97     35.17 o
  -5   5  21      148.80       64.40     37.40 o
  -3   5  21     2937.67     2980.45    146.31 o
  -1   5  21       97.63      126.82     56.52 o
   1   5  21      353.04      222.64     67.40 o
 -18   6  21      311.05      457.02     52.87 o
 -16   6  21      531.68      394.08     49.73 o
 -14   6  21       35.25      -29.25     30.83 o
 -12   6  21      712.84      611.59     58.16 o
 -10   6  21        0.01        6.02     42.29 o
  -8   6  21      365.25      277.43    110.81 o
  -6   6  21        8.43       40.82     46.37 o
  -4   6  21       31.73       84.28    106.41 o
  -2   6  21        3.14       12.11     55.27 o
 -13   7  21        4.12       31.94     44.40 o
 -11   7  21      883.33      922.48    146.83 o
  -9   7  21     1966.50     2048.71    121.22 o
  -7   7  21      870.44      792.20     88.49 o
 -26   0  22     5041.89     5579.70    294.75 o
 -24   0  22     4452.49     4732.56    257.08 o
 -22   0  22     5582.11     5958.32    284.86 o
 -20   0  22      193.64      256.53     75.61 o
 -18   0  22     2495.80     2400.37    162.77 o
 -16   0  22     5022.33     5396.58    249.94 o
 -14   0  22     6996.94     6929.19    288.43 o
 -12   0  22     3855.29     3733.88    142.28 o
 -10   0  22     8778.64     9165.61    206.92 o
  -8   0  22     9525.36     9756.10    235.34 o
  -6   0  22     2234.34     2154.16     93.89 o
  -4   0  22     7900.96     7991.62    198.54 o
  -2   0  22     2040.74     2045.59     98.10 o
   0   0  22     2354.02     2313.62    105.72 o
   2   0  22     3312.49     3385.79    135.38 o
   4   0  22      962.15      965.55    100.77 o
   6   0  22       68.81       36.02     83.04 o
 -25   1  22      438.70      410.94     72.29 o
 -23   1  22      101.36       60.79     50.64 o
 -21   1  22     1110.92     1100.26     87.72 o
 -19   1  22     1609.60     1934.91    107.27 o
 -17   1  22     2132.32     2005.22    104.67 o
 -15   1  22      530.54      486.85     51.42 o
 -13   1  22     1605.32     1725.63     80.92 o
 -11   1  22       18.55       12.38     27.34 o
  -9   1  22     1752.21     1670.95     57.70 o
  -7   1  22     2246.29     2586.10     99.17 o
  -5   1  22     4067.71     3932.26     91.25 o
  -3   1  22     3843.34     4091.41     96.04 o
  -1   1  22        5.08      -29.43     25.83 o
   1   1  22      153.02      175.07     34.99 o
   3   1  22      455.41      496.13     50.92 o
   5   1  22     1157.45     1254.96     80.24 o
 -26   2  22      271.59      226.76     92.80 o
 -24   2  22      454.13      443.97     70.14 o
 -22   2  22      580.76      612.54     73.19 o
 -20   2  22     1764.17     1708.83    101.34 o
 -18   2  22       90.38      139.77     38.99 o
 -16   2  22      177.56      202.80     46.96 o
 -14   2  22       68.33       40.34     33.01 o
 -12   2  22     1208.71     1322.99    107.15 o
 -10   2  22     4814.64     4832.64    146.85 o
  -8   2  22     1413.52     1369.22     84.50 o
  -6   2  22     3789.91     4150.54    116.22 o
  -4   2  22     2627.87     2586.21     82.57 o
  -2   2  22     3818.04     3767.95     93.11 o
   0   2  22      548.77      774.35     60.09 o
   2   2  22      724.02      823.00     58.19 o
   4   2  22      458.76      408.82     50.49 o
 -25   3  22     4288.68     4490.41    178.73 o
 -23   3  22     1998.26     2221.56    120.50 o
 -21   3  22     3704.57     3602.97    171.99 o
 -19   3  22     5635.25     5691.27    157.92 o
 -17   3  22     2725.09     2689.04    103.47 o
 -15   3  22     5266.59     5137.99    144.90 o
 -13   3  22     1437.80     1401.07     83.58 o
 -11   3  22     3105.21     3193.70    110.83 o
  -9   3  22     2739.10     2499.69    172.25 o
  -7   3  22     5174.01     5408.50    134.38 o
  -5   3  22     3776.42     4022.24    115.57 o
  -3   3  22     3525.80     3589.44    122.20 o
  -1   3  22     1685.77     1688.75     89.12 o
   1   3  22      891.38     1007.33     92.31 o
   3   3  22     2412.89     2575.45    149.74 o
 -22   4  22     1007.02     1012.71     82.29 o
 -20   4  22        6.15      -15.27     34.71 o
 -18   4  22      666.44      656.59     58.82 o
 -16   4  22     1787.60     1969.17     88.89 o
 -14   4  22     1518.54     1496.78    116.50 o
 -12   4  22      350.03      402.69     52.14 o
 -10   4  22     1333.77     1405.19    142.62 o
  -8   4  22      355.15      260.80     51.36 o
  -6   4  22      315.71      274.01     48.11 o
  -4   4  22      121.77       40.23     34.60 o
  -2   4  22        0.49      -31.51     33.82 o
   0   4  22        2.19       -7.52     46.17 o
   2   4  22      447.75      354.41     78.05 o
 -21   5  22      472.61      458.08     74.27 o
 -19   5  22      210.64      193.20     60.44 o
 -17   5  22      374.20      345.80    106.59 o
 -15   5  22      237.84      337.13     46.82 o
 -13   5  22     1617.68     1496.43    140.41 o
 -11   5  22     1403.55     1571.17     82.68 o
  -9   5  22     1291.85     1296.89     86.99 o
  -7   5  22      295.34      202.34     44.86 o
  -5   5  22       42.48       80.73    117.96 o
  -3   5  22      294.67      275.28     69.76 o
  -1   5  22     2301.00     2346.12    141.50 o
 -16   6  22     1011.67     1036.46    163.22 o
 -14   6  22       14.01       41.45     37.33 o
 -12   6  22     3751.08     3675.81    392.78 o
 -10   6  22     4371.97     4494.06    325.41 o
  -8   6  22      672.18      626.65     79.18 o
  -6   6  22     2616.23     2587.20    317.58 o
  -4   6  22     3869.19     3577.03    183.26 o
 -25   1  23     1658.69     1919.94    121.39 o
 -23   1  23     4739.92     4810.28    183.06 o
 -21   1  23     1323.36     1398.99     96.35 o
 -19   1  23     1418.32     1448.34     94.87 o
 -17   1  23     4280.64     4309.88    158.59 o
 -15   1  23     1777.89     1649.10    108.32 o
 -13   1  23      384.08      460.23     51.29 o
 -11   1  23     5217.43     5389.39    129.08 o
  -9   1  23     1614.10     1660.59     65.15 o
  -7   1  23     2143.05     2401.59     72.02 o
  -5   1  23     6081.36     6150.63    121.01 o
  -3   1  23     4345.89     4673.80    105.94 o
  -1   1  23     2489.81     2826.59     84.70 o
   1   1  23     7949.12     8551.00    209.22 o
   3   1  23     4510.30     5263.81    134.81 o
 -24   2  23     1427.14     1325.78    102.67 o
 -22   2  23     3339.55     3280.94    145.49 o
 -20   2  23      625.41      623.79    105.45 o
 -18   2  23     4756.37     4591.67    138.51 o
 -16   2  23     5894.75     5793.75    157.34 o
 -14   2  23     2204.29     2496.15     98.71 o
 -12   2  23     1243.50     1212.93     98.81 o
 -10   2  23     3756.01     3282.99    114.19 o
  -8   2  23     2189.95     2448.04     87.72 o
  -6   2  23     7392.43     7568.69    167.85 o
  -4   2  23     8016.89     8155.27    179.63 o
  -2   2  23     3674.59     4041.84    122.16 o
   0   2  23      485.94      546.14     69.91 o
   2   2  23     1896.75     1728.18    155.30 o
 -23   3  23      503.92      393.55     67.45 o
 -21   3  23     2695.43     2952.45    134.40 o
 -19   3  23     1252.73     1256.93     76.16 o
 -17   3  23      376.63      405.84     51.48 o
 -15   3  23       14.25       20.73     33.33 o
 -13   3  23      162.41      161.94     51.97 o
 -11   3  23       13.88       16.25     47.50 o
  -9   3  23      449.45      544.33     56.91 o
  -7   3  23        0.80       -6.23     30.24 o
  -5   3  23      523.37      495.92     52.69 o
  -3   3  23      863.16      819.97     62.14 o
  -1   3  23      403.71      442.42     59.77 o
   1   3  23      314.12      218.26     99.81 o
 -22   4  23     1165.69     1243.47     91.96 o
 -20   4  23     2457.21     2540.25    105.62 o
 -18   4  23     2086.53     2193.53     96.85 o
 -16   4  23     1123.01     1016.32     69.31 o
 -14   4  23     1576.86     1544.30     89.99 o
 -12   4  23     2189.43     2327.73     98.38 o
 -10   4  23     1236.09     1240.21     90.31 o
  -8   4  23     1047.73      877.38     67.38 o
  -6   4  23      237.31      282.18     49.78 o
  -4   4  23      197.48      232.81     49.69 o
  -2   4  23      456.52      392.75     72.90 o
   0   4  23     2033.04     2066.10    223.40 o
 -19   5  23     1672.64     1740.54    116.96 o
 -17   5  23     2039.43     2085.64     94.70 o
 -15   5  23      221.13      195.98     43.80 o
 -13   5  23     2580.88     2615.74    109.54 o
 -11   5  23     5363.33     5842.91    165.18 o
  -9   5  23      927.21     1030.20     72.98 o
  -7   5  23      145.37      253.18     47.73 o
  -5   5  23     1833.07     2091.63    203.19 o
  -3   5  23      274.92      230.36     77.95 o
 -14   6  23       11.60       13.89     36.32 o
 -12   6  23        0.25      101.35     48.63 o
 -10   6  23      307.83      284.84     85.92 o
  -8   6  23       76.16      114.82     54.97 o
 -24   0  24     2451.88     2415.77    187.80 o
 -22   0  24      795.46      811.40    116.31 o
 -20   0  24       21.87      104.48     64.34 o
 -18   0  24     9145.08     8976.79    361.02 o
 -16   0  24     2918.58     2881.00    180.37 o
 -14   0  24     2089.99     1877.41    148.75 o
 -12   0  24        2.94      -51.14     47.57 o
 -10   0  24     2207.32     2112.73     95.13 o
  -8   0  24      612.09      745.78     65.55 o
  -6   0  24      118.93      119.06     42.74 o
  -4   0  24     2176.73     2056.71    101.69 o
  -2   0  24      108.70      112.15     45.50 o
   0   0  24     3240.58     3698.07    141.30 o
   2   0  24     7170.22     7175.12    254.03 o
 -25   1  24     1433.68     1279.78    236.74 o
 -23   1  24     1010.73     1125.80     94.03 o
 -21   1  24      499.95      557.35     69.84 o
 -19   1  24     1666.60     1438.15     97.00 o
 -17   1  24      114.08      102.81     47.29 o
 -15   1  24      530.01      492.47     64.16 o
 -13   1  24      718.03      540.68     55.68 o
 -11   1  24      329.26      317.88     72.59 o
  -9   1  24       46.11      105.56     31.68 o
  -7   1  24      151.74      205.50     36.68 o
  -5   1  24      979.74      973.47     58.24 o
  -3   1  24      185.51      264.40     37.66 o
  -1   1  24      996.15     1035.94     57.77 o
   1   1  24       13.73      132.08     38.98 o
 -24   2  24      545.77      435.17     85.79 o
 -22   2  24      859.71      906.28    165.52 o
 -20   2  24     1698.75     1600.78    101.16 o
 -18   2  24     1743.57     1684.47    133.08 o
 -16   2  24     2589.18     2664.04    119.70 o
 -14   2  24      347.87      373.09     50.68 o
 -12   2  24     5503.83     4927.84    145.39 o
 -10   2  24     1511.98     1523.50     82.97 o
  -8   2  24      242.11      315.63     45.07 o
  -6   2  24     3320.11     3169.87    105.81 o
  -4   2  24     1925.00     1877.16     86.42 o
  -2   2  24     2919.15     3112.77    109.61 o
   0   2  24     2495.85     2374.18    120.37 o
   2   2  24     1933.21     2056.30    113.31 o
 -23   3  24      578.00      514.10     72.13 o
 -21   3  24      999.62      962.62     84.66 o
 -19   3  24     2141.76     2113.65    166.96 o
 -17   3  24     1911.13     1690.76    113.01 o
 -15   3  24     2611.37     2640.29    106.04 o
 -13   3  24     2619.16     2577.72    104.03 o
 -11   3  24     4686.19     4503.74    140.29 o
  -9   3  24     1120.56     1111.08     75.05 o
  -7   3  24     4157.51     3927.33    118.48 o
  -5   3  24     2373.42     2366.57     94.36 o
  -3   3  24     2167.18     2570.01    113.84 o
  -1   3  24     1520.03     1547.21     94.96 o
   1   3  24     1080.76     1222.40    124.83 o
 -20   4  24      157.72      119.61     43.05 o
 -18   4  24      148.24       85.95     40.60 o
 -16   4  24      189.29       71.19     38.52 o
 -14   4  24       36.81       60.99     37.21 o
 -12   4  24      199.23      211.20     46.27 o
 -10   4  24      929.42      782.29     66.47 o
  -8   4  24      478.72      501.78     64.61 o
  -6   4  24      349.74      297.87     53.21 o
  -4   4  24       76.95       70.45     43.96 o
  -2   4  24      121.81      194.44     63.88 o
 -17   5  24      661.80      719.87    151.98 o
 -15   5  24      301.51      329.34     51.10 o
 -13   5  24      954.07     1107.49     75.16 o
 -11   5  24      745.13      676.76     81.03 o
  -9   5  24      962.95      842.99     86.38 o
  -7   5  24      100.38      125.99     57.80 o
  -5   5  24        5.25       18.74     53.22 o
 -23   1  25      429.52      422.27     69.09 o
 -21   1  25        7.32       39.26     44.62 o
 -19   1  25     2049.27     2045.40    114.66 o
 -17   1  25     4490.55     4088.02    158.01 o
 -15   1  25     2168.05     2222.00    115.20 o
 -13   1  25     2201.35     2167.72    132.00 o
 -11   1  25     3181.90     3201.34    116.85 o
  -9   1  25      493.11      619.07     54.82 o
  -7   1  25     1966.48     1982.90    118.12 o
  -5   1  25     1649.12     1853.08    122.63 o
  -3   1  25      212.55      243.45     43.66 o
  -1   1  25      465.71      371.41     53.56 o
 -22   2  25     1343.73     1392.26    100.73 o
 -20   2  25      395.56      356.73     70.53 o
 -18   2  25     1999.63     2168.30    189.86 o
 -16   2  25      774.10      862.07     70.56 o
 -14   2  25      768.80      673.16     62.16 o
 -12   2  25     3375.09     3383.03    121.79 o
 -10   2  25     1593.60     1738.51    112.50 o
  -8   2  25     1340.90     1349.90     73.04 o
  -6   2  25     3509.90     3511.86    123.58 o
  -4   2  25     2883.25     3389.46    115.16 o
  -2   2  25      900.48      700.63     72.56 o
   0   2  25      753.73      838.03     80.05 o
 -21   3  25      183.95      104.42     48.15 o
 -19   3  25      303.28      372.85     73.14 o
 -17   3  25     1788.23     1592.00    113.35 o
 -15   3  25      392.79      354.08     96.71 o
 -13   3  25        2.95       -1.86     34.46 o
 -11   3  25      284.66      238.98     48.40 o
  -9   3  25       67.36       31.37     36.46 o
  -7   3  25     2238.91     2369.81    109.26 o
  -5   3  25      694.78      626.99     68.39 o
  -3   3  25       70.48      122.16     47.90 o
 -20   4  25     1908.49     2183.99    197.01 o
 -18   4  25      481.43      486.23     57.87 o
 -16   4  25      619.73      677.36    101.78 o
 -14   4  25     2756.69     3104.99    119.36 o
 -12   4  25      719.69      727.55     66.33 o
 -10   4  25     3121.55     3073.43    143.04 o
  -8   4  25     2280.10     2572.83    113.01 o
  -6   4  25      205.97      258.64     53.61 o
  -4   4  25      664.08      580.18     87.71 o
 -15   5  25     1026.89     1157.90     79.16 o
 -13   5  25     1079.20     1004.14     76.02 o
 -11   5  25      794.18      708.26     69.67 o
  -9   5  25      466.44      556.26    162.09 o
 -22   0  26       11.74      -20.90     58.29 o
 -20   0  26      705.71      676.67    111.63 o
 -18   0  26    11479.53    11050.25    426.73 o
 -16   0  26     2507.64     2885.67    193.02 o
 -14   0  26     4618.79     5074.88    255.98 o
 -12   0  26      764.21      732.76    108.06 o
 -10   0  26     1526.39     1681.64    151.23 o
  -8   0  26     1535.66     2044.17    434.84 o
  -6   0  26     1149.51     1197.98    146.79 o
  -4   0  26      347.98      399.99     63.01 o
  -2   0  26      105.54      134.78     53.19 o
 -23   1  26     1218.95     1216.26    170.89 o
 -21   1  26       79.01       71.58     48.58 o
 -19   1  26     1866.05     2002.90    115.98 o
 -17   1  26      709.16      739.59     78.21 o
 -15   1  26       64.74      -13.67     84.69 o
 -13   1  26      578.80      505.25     68.75 o
 -11   1  26      202.11      186.58     55.25 o
  -9   1  26      134.34      154.32     55.05 o
  -7   1  26      412.87      446.32     53.57 o
  -5   1  26       67.62       88.33     39.32 o
  -3   1  26        6.31       45.23     43.38 o
 -22   2  26      550.25      395.09     69.37 o
 -20   2  26        5.36      -60.48     51.97 o
 -18   2  26      105.03       59.19     43.92 o
 -16   2  26      401.41      319.34     57.67 o
 -14   2  26       17.89       -2.36     33.93 o
 -12   2  26     2725.43     2761.20    115.99 o
 -10   2  26     1013.14     1065.72     77.05 o
  -8   2  26      124.93      102.67     39.65 o
  -6   2  26     1276.39     1673.78     90.56 o
  -4   2  26      993.19     1001.79     82.84 o
  -2   2  26      118.33      204.05     55.12 o
 -19   3  26      227.81      316.55     91.29 o
 -17   3  26      334.82      306.20     62.69 o
 -15   3  26      114.41      149.24     46.81 o
 -13   3  26      333.41      319.35     53.08 o
 -11   3  26     2653.33     2710.99    150.79 o
  -9   3  26     1010.34      985.59     76.64 o
  -7   3  26     2326.58     2621.56    121.54 o
  -5   3  26     2115.26     2290.88    112.17 o
 -16   4  26     2116.54     2191.39    104.09 o
 -14   4  26      110.53      143.56     53.73 o
 -12   4  26      348.93      262.67     51.47 o
 -10   4  26      113.95       47.98     41.67 o
  -8   4  26        6.15      -28.47     38.35 o
 -21   1  27       92.01      104.44     53.10 o
 -19   1  27     1108.61     1185.44     96.51 o
 -17   1  27     1540.13     1730.99    108.97 o
 -15   1  27      661.78      677.68     76.41 o
 -13   1  27      564.16      597.46     74.45 o
 -11   1  27      416.02      383.38     67.41 o
  -9   1  27      120.96       72.29     45.95 o
  -7   1  27      964.17     1089.13     74.13 o
  -5   1  27     1008.84      969.45    123.34 o
 -20   2  27     2539.36     2815.29    139.59 o
 -18   2  27     1837.54     1877.64    114.55 o
 -16   2  27      686.55      590.50    159.48 o
 -14   2  27      644.95      707.21     78.35 o
 -12   2  27     1357.79     1418.30     87.12 o
 -10   2  27     1677.59     1360.98     87.68 o
  -8   2  27     2711.06     3105.98    111.62 o
  -6   2  27     1632.53     1918.85    104.69 o
 -17   3  27     1700.19     2065.91    204.84 o
 -15   3  27     1584.94     1577.10     91.71 o
 -13   3  27      143.37      121.96     45.54 o
 -11   3  27       11.89       14.57     41.18 o
  -9   3  27       27.93        6.69     41.74 o
  -7   3  27       56.66      109.64     48.93 o
 -20   0  28      665.62      615.63    114.93 o
 -18   0  28     4267.69     4403.99    251.31 o
 -16   0  28     1354.32     1400.91    144.35 o
 -14   0  28      558.40      386.04     94.04 o
 -12   0  28      316.94      370.92     97.33 o
 -10   0  28      613.22      600.23    114.38 o
  -8   0  28       27.44      -10.17     68.19 o
 -19   1  28     1889.07     1990.68    198.93 o
 -17   1  28      223.93      121.41     53.06 o
 -15   1  28     1537.94     1703.49    112.58 o
 -13   1  28      285.92      271.98     64.21 o
 -11   1  28      645.26      588.82    111.91 o
  -9   1  28     1233.32     1266.84    106.13 o
  -7   1  28     1778.68     1955.19    342.73 o
 -18   2  28      226.16      186.04     55.69 o
 -16   2  28      185.68      312.16     64.65 o
 -14   2  28      126.06      154.49     54.61 o
 -12   2  28      453.25      321.05     65.57 o
 -10   2  28        0.47       36.53     44.06 o
 
